# Supplementary material for: CCCTC-Binding Factor Locks Premature IgH Germline Transcription and Restrains Class Switch Recombination
Source: Front Immunol. 2017 Sep 4;8:1076. doi: 10.3389/fimmu.2017.01076 (PMC5591319; doi:10.3389/fimmu.2017.01076)
Supplement: Table S1 — The mutation analysis of the Sμ region CTCFfl/+ and CTCFfl/fl B 48h after lipopolysaccharide + IL-4 stimulation. [file table_1.xlsx]

## Sheet: Supplementary Table 1
		CTCF fl/+ (1)					CTCF fl/+ (2)					CTCF fl/+ (3)					CTCFfl/fl (1)					CTCFfl/fl (2)					CTCFfl/fl (3)
POS	REFNUC	Total mut	AT freq	CG freq	ts freq	tv freq	Total mut	AT freq	CG freq	ts freq	tv freq	Total mut	AT freq	CG freq	ts freq	tv freq	Total mut	AT freq	CG freq	ts freq	tv freq	Total mut	AT freq	CG freq	ts freq	tv freq	Total mut	AT freq	CG freq	ts freq	tv freq
1	A	0	0	0	0	0	0	0	0	0	0	0	0	0	0	0	0	0	0	0	0	0	0	0	0	0	0	0	0	0	0
2	T	0	0	0	0	0	0	0	0	0	0	0	0	0	0	0	0	0	0	0	0	0	0	0	0	0	0	0	0	0	0
3	A	0.000528262	0.000528262	0	0	0	0.000522398	0.000522398	0	0	0	0.000819784	0.000819784	0	0	0	0.000606413	0.000606413	0	0	0	0.000545802	0.000545802	0	0	0	0.000374352	0.000374352	0	0	0
4	T	0	0	0	0	0	0.000102459	0.000102459	0	0	0	0.000106355	0.000106355	0	0	0	5.83544e-05	5.83544e-05	0	0	0	2.29174e-05	2.29174e-05	0	0	0	8.2149e-05	8.2149e-05	0	0	0
5	A	8.82418e-05	8.82418e-05	0	0	0	7.80823e-05	7.80823e-05	0	0	0	4.12388e-05	4.12388e-05	0	0	0	0.000135587	0.000135587	0	0	0	0.000107206	0.000107206	0	0	0	9.41265e-05	9.41265e-05	0	0	0
6	G	0.000143534	0	0.000143534	7.17669e-05	7.17669e-05	6.29882e-05	0	6.29882e-05	0	6.29882e-05	0.000169256	0	0.000169256	0	0.000169256	0.000271991	0	0.000271991	3.70897e-05	0.000234901	0.000235336	0	0.000235336	1.47085e-05	0.000220627	0.000533916	0	0.000533916	5.08492e-05	0.000483067
7	A	9.01767e-05	9.01767e-05	0	0	0	0.000156863	0.000156863	0	0	0	0.000113967	0.000113967	0	0	0	0.000219033	0.000219033	0	0	0	0.000149283	0.000149283	0	0	0	0.000257069	0.000257069	0	0	0
8	A	0.000316214	0.000316214	0	0	0	4.62406e-05	4.62406e-05	0	0	0	0.000125207	0.000125207	0	0	0	0.000220647	0.000220647	0	0	0	0.000187344	0.000187344	0	0	0	0.000130888	0.000130888	0	0	0
9	G	0.000361768	0	0.000361768	4.82358e-05	0.000313533	0.000646217	0	0.000646217	0	0.000646217	0.000373108	0	0.000373108	0	0.000373108	0.000709939	0	0.000709939	5.07099e-05	0.000659229	0.00065721	0	0.00065721	5.05546e-05	0.000606655	0.000649273	0	0.000649273	0.000153775	0.000495498
10	G	0.000520801	0	0.000520801	6.24961e-05	0.000458305	0.000757375	0	0.000757375	0.000113606	0.000643769	0.00067551	0	0.00067551	0.00012282	0.00055269	0.00100425	0	0.00100425	5.90733e-05	0.000945173	0.00160407	0	0.00160407	2.62962e-05	0.00157777	0.000720705	0	0.000720705	0.000117666	0.000603039
11	A	0.000269445	0.000269445	0	0	0	0.00010022	0.00010022	0	0	0	0.000233952	0.000233952	0	0	0	0.000167836	0.000167836	0	0	0	0.000191342	0.000191342	0	0	0	0.000178117	0.000178117	0	0	0
12	A	0.000291054	0.000291054	0	0	0	0.000204457	0.000204457	0	0	0	0.000235827	0.000235827	0	0	0	0.00015646	0.00015646	0	0	0	0.000151736	0.000151736	0	0	0	0.000152984	0.000152984	0	0	0
13	T	0.000142114	0.000142114	0	0	0	0.000280505	0.000280505	0	0	0	0.00020552	0.00020552	0	0	0	0.000313937	0.000313937	0	0	0	0.000177838	0.000177838	0	0	0	0.000276988	0.000276988	0	0	0
14	T	0.000381709	0.000381709	0	0	0	0.000370535	0.000370535	0	0	0	0.000409333	0.000409333	0	0	0	0.000394672	0.000394672	0	0	0	0.000328199	0.000328199	0	0	0	0.000400402	0.000400402	0	0	0
15	T	0.000182313	0.000182313	0	0	0	0.000153139	0.000153139	0	0	0	0.000106227	0.000106227	0	0	0	0.000146479	0.000146479	0	0	0	0.000145916	0.000145916	0	0	0	0.000144741	0.000144741	0	0	0
16	A	0.000231901	0.000231901	0	0	0	0.000323285	0.000323285	0	0	0	0.000284825	0.000284825	0	0	0	0.000210174	0.000210174	0	0	0	0.000142378	0.000142378	0	0	0	0.000255628	0.000255628	0	0	0
17	A	0.00030058	0.00030058	0	0	0	0.000185525	0.000185525	0	0	0	0.000269722	0.000269722	0	0	0	0.000200892	0.000200892	0	0	0	0.000170423	0.000170423	0	0	0	0.000242921	0.000242921	0	0	0
18	A	0.000118071	0.000118071	0	0	0	0.000102102	0.000102102	0	0	0	0.000127492	0.000127492	0	0	0	0.000135989	0.000135989	0	0	0	0.000123328	0.000123328	0	0	0	0.000135255	0.000135255	0	0	0
19	T	0.000194424	0.000194424	0	0	0	0.000220632	0.000220632	0	0	0	0.000193655	0.000193655	0	0	0	0.000207336	0.000207336	0	0	0	0.0001986	0.0001986	0	0	0	0.000250898	0.000250898	0	0	0
20	T	0.000222465	0.000222465	0	0	0	0.000185291	0.000185291	0	0	0	0.000144437	0.000144437	0	0	0	0.000156731	0.000156731	0	0	0	0.00015959	0.00015959	0	0	0	0.000139996	0.000139996	0	0	0
21	G	0.000294318	0	0.000294318	0.000124267	0.00017005	0.000499764	0	0.000499764	0.000135071	0.000364692	0.000533353	0	0.000533353	0.000151357	0.000381996	0.00059666	0	0.00059666	9.0162e-05	0.000506498	0.000675923	0	0.000675923	0.000104461	0.000571462	0.000532915	0	0.000532915	0.00012298	0.000409935
22	G	0.00036971	0	0.00036971	6.06083e-05	0.000309102	0.000363459	0	0.000363459	6.26653e-05	0.000300793	0.000349202	0	0.000349202	6.04388e-05	0.000288763	0.000537612	0	0.000537612	5.69819e-05	0.00048063	0.000615691	0	0.000615691	5.44099e-05	0.000561281	0.000505817	0	0.000505817	9.15288e-05	0.000414288
23	A	0.00027352	0.00027352	0	0	0	0.000258255	0.000258255	0	0	0	0.000290353	0.000290353	0	0	0	0.000286083	0.000286083	0	0	0	0.000247011	0.000247011	0	0	0	0.000288378	0.000288378	0	0	0
24	A	0.000247952	0.000247952	0	0	0	0.000322886	0.000322886	0	0	0	0.000245409	0.000245409	0	0	0	0.000330697	0.000330697	0	0	0	0.000282242	0.000282242	0	0	0	0.000273283	0.000273283	0	0	0
25	G	0.000607521	0	0.000607521	0.000248071	0.00035945	0.000769369	0	0.000769369	0.000347797	0.000421572	0.000668601	0	0.000668601	0.000192648	0.000475953	0.00103796	0	0.00103796	0.000573327	0.00046463	0.000802357	0	0.000802357	0.000356061	0.000446296	0.00083524	0	0.00083524	0.000362074	0.000473165
26	C	0.000811942	0	0.000811942	0.000206589	0.000605353	0.000472274	0	0.000472274	0.000127907	0.000344366	0.000929963	0	0.000929963	8.60081e-05	0.000843954	0.00170459	0	0.00170459	0.000376549	0.00132804	0.00147645	0	0.00147645	0.000194516	0.00128193	0.00142986	0	0.00142986	0.000192481	0.00123738
27	T	0.000214773	0.000214773	0	0	0	0.000224534	0.000224534	0	0	0	0.000153992	0.000153992	0	0	0	0.000209498	0.000209498	0	0	0	0.000177596	0.000177596	0	0	0	0.000205591	0.000205591	0	0	0
28	A	0.000147397	0.000147397	0	0	0	0.000132048	0.000132048	0	0	0	0.000209923	0.000209923	0	0	0	0.000186992	0.000186992	0	0	0	0.00016119	0.00016119	0	0	0	0.000202474	0.000202474	0	0	0
29	A	0.000141384	0.000141384	0	0	0	0.000261024	0.000261024	0	0	0	0.0002065	0.0002065	0	0	0	0.000185854	0.000185854	0	0	0	0.000190896	0.000190896	0	0	0	0.000201108	0.000201108	0	0	0
30	T	0.000196972	0.000196972	0	0	0	0.000170188	0.000170188	0	0	0	0.000231669	0.000231669	0	0	0	0.000196064	0.000196064	0	0	0	0.000192989	0.000192989	0	0	0	0.000267435	0.000267435	0	0	0
31	T	0.000289279	0.000289279	0	0	0	0.000298119	0.000298119	0	0	0	0.00026502	0.00026502	0	0	0	0.000294335	0.000294335	0	0	0	0.000233474	0.000233474	0	0	0	0.00032426	0.00032426	0	0	0
32	T	0.000185212	0.000185212	0	0	0	0.000310978	0.000310978	0	0	0	0.000158525	0.000158525	0	0	0	0.000193736	0.000193736	0	0	0	0.000159525	0.000159525	0	0	0	0.00023539	0.00023539	0	0	0
33	A	0.000204812	0.000204812	0	0	0	0.000226056	0.000226056	0	0	0	0.00023628	0.00023628	0	0	0	0.000311237	0.000311237	0	0	0	0.000223142	0.000223142	0	0	0	0.000264074	0.000264074	0	0	0
34	G	0.000319315	0	0.000319315	6.81683e-05	0.000251146	0.000477317	0	0.000477317	6.41172e-05	0.0004132	0.000605477	0	0.000605477	6.09541e-05	0.000544523	0.00125301	0	0.00125301	7.53688e-05	0.00117764	0.00132569	0	0.00132569	6.34734e-05	0.00126221	0.000699385	0	0.000699385	7.34648e-05	0.00062592
35	A	0.00021754	0.00021754	0	0	0	0.000225884	0.000225884	0	0	0	0.000297788	0.000297788	0	0	0	0.000200345	0.000200345	0	0	0	0.000235761	0.000235761	0	0	0	0.000211243	0.000211243	0	0	0
36	A	0.000246218	0.000246218	0	0	0	0.000335281	0.000335281	0	0	0	0.000302607	0.000302607	0	0	0	0.000273338	0.000273338	0	0	0	0.000273465	0.000273465	0	0	0	0.000284615	0.000284615	0	0	0
37	T	0.000434	0.000434	0	0	0	0.000533804	0.000533804	0	0	0	0.000379131	0.000379131	0	0	0	0.000286082	0.000286082	0	0	0	0.000217761	0.000217761	0	0	0	0.000486993	0.000486993	0	0	0
38	C	0.000806066	0	0.000806066	0.000209327	0.000596739	0.000899445	0	0.000899445	0.000279557	0.000619887	0.00137692	0	0.00137692	0.00017034	0.00120658	0.00630113	0	0.00630113	0.000146246	0.00615489	0.00839873	0	0.00839873	0.000119731	0.008279	0.00237421	0	0.00237421	0.00023132	0.00214289
39	A	0.000490803	0.000490803	0	0	0	0.000600247	0.000600247	0	0	0	0.000580411	0.000580411	0	0	0	0.000557041	0.000557041	0	0	0	0.000527662	0.000527662	0	0	0	0.000472708	0.000472708	0	0	0
40	G	0.000830895	0	0.000830895	0.000400715	0.00043018	0.000823248	0	0.000823248	0.000388756	0.000434492	0.000909894	0	0.000909894	0.000371317	0.000538577	0.00121944	0	0.00121944	0.000601784	0.000617655	0.00112279	0	0.00112279	0.000545526	0.00057726	0.00122027	0	0.00122027	0.000547435	0.000672839
41	T	0.000249089	0.000249089	0	0	0	0.000227144	0.000227144	0	0	0	0.000211241	0.000211241	0	0	0	0.000180686	0.000180686	0	0	0	0.000167767	0.000167767	0	0	0	0.00028357	0.00028357	0	0	0
42	A	0.000191113	0.000191113	0	0	0	0.00018734	0.00018734	0	0	0	0.000191994	0.000191994	0	0	0	0.000220626	0.000220626	0	0	0	0.000192415	0.000192415	0	0	0	0.00020838	0.00020838	0	0	0
43	A	0.000206567	0.000206567	0	0	0	0.000186279	0.000186279	0	0	0	0.000216627	0.000216627	0	0	0	0.000213489	0.000213489	0	0	0	0.000239169	0.000239169	0	0	0	0.000240768	0.000240768	0	0	0
44	G	0.000367675	0	0.000367675	0.000151242	0.000216433	0.000415341	0	0.000415341	0.000115094	0.000300246	0.00045002	0	0.00045002	0.000112505	0.000337515	0.000538314	0	0.000538314	0.000159589	0.000378726	0.000523117	0	0.000523117	0.000141565	0.000381552	0.000564407	0	0.000564407	0.000140041	0.000424366
45	G	0.000379097	0	0.000379097	9.09833e-05	0.000288114	0.000342624	0	0.000342624	5.30827e-05	0.000289542	0.000519218	0	0.000519218	0.000114744	0.000404474	0.000453126	0	0.000453126	9.27112e-05	0.000360415	0.000490036	0	0.000490036	0.000113992	0.000376044	0.000505592	0	0.000505592	9.24864e-05	0.000413106
46	A	0.000306189	0.000306189	0	0	0	0.000300235	0.000300235	0	0	0	0.000304723	0.000304723	0	0	0	0.000369575	0.000369575	0	0	0	0.000306153	0.000306153	0	0	0	0.000353459	0.000353459	0	0	0
47	G	0.000432926	0	0.000432926	7.21544e-05	0.000360772	0.000486605	0	0.000486605	9.55019e-05	0.000391103	0.00057365	0	0.00057365	0.000114186	0.000459464	0.000646655	0	0.000646655	8.54072e-05	0.000561248	0.00064253	0	0.00064253	0.000100005	0.000542525	0.000572782	0	0.000572782	8.99249e-05	0.000482858
48	G	0.00037278	0	0.00037278	0.000132125	0.000240656	0.000332872	0	0.000332872	0.000150902	0.00018197	0.000425896	0	0.000425896	0.000117121	0.000308774	0.000595677	0	0.000595677	0.000129827	0.00046585	0.000706974	0	0.000706974	0.000140165	0.000566809	0.000537778	0	0.000537778	0.000109476	0.000428302
49	G	0.000567555	0	0.000567555	0.000323989	0.000243566	0.000544205	0	0.000544205	0.000312811	0.000231394	0.000718889	0	0.000718889	0.000336171	0.000382718	0.000728993	0	0.000728993	0.000321865	0.000407128	0.000749281	0	0.000749281	0.000350064	0.000399217	0.000800681	0	0.000800681	0.000410654	0.000390027
50	A	0.000204252	0.000204252	0	0	0	0.000270298	0.000270298	0	0	0	0.000282178	0.000282178	0	0	0	0.000258599	0.000258599	0	0	0	0.000218125	0.000218125	0	0	0	0.000253205	0.000253205	0	0	0
51	C	0.000641155	0	0.000641155	9.31782e-05	0.000547977	0.000583793	0	0.000583793	0.000138804	0.000444989	0.000723798	0	0.000723798	9.20293e-05	0.000631769	0.000947955	0	0.000947955	0.000126118	0.000821836	0.000909183	0	0.000909183	0.000116264	0.000792919	0.00101822	0	0.00101822	0.000166981	0.00085124
52	C	0.000583137	0	0.000583137	0.000165367	0.00041777	0.000562533	0	0.000562533	0.000147615	0.000414918	0.000712371	0	0.000712371	0.000165895	0.000546476	0.0014055	0	0.0014055	0.000103734	0.00130176	0.0016422	0	0.0016422	0.000104067	0.00153813	0.00117935	0	0.00117935	0.000158553	0.0010208
53	C	0.000623514	0	0.000623514	0.00014045	0.000483064	0.000633342	0	0.000633342	0.000139879	0.000493463	0.000899672	0	0.000899672	0.000140425	0.000759247	0.00146533	0	0.00146533	0.000126597	0.00133874	0.00149736	0	0.00149736	0.000115354	0.001382	0.00141764	0	0.00141764	0.000142634	0.00127501
54	A	0.000353237	0.000353237	0	0	0	0.000423702	0.000423702	0	0	0	0.000489051	0.000489051	0	0	0	0.000496133	0.000496133	0	0	0	0.000446035	0.000446035	0	0	0	0.000469051	0.000469051	0	0	0
55	G	0.000411021	0	0.000411021	0.000141802	0.000269219	0.000420628	0	0.000420628	0.000119116	0.000301512	0.000526348	0	0.000526348	0.000100693	0.000425656	0.000724987	0	0.000724987	0.000119705	0.000605282	0.000779436	0	0.000779436	0.000164548	0.000614888	0.000706322	0	0.000706322	0.000192481	0.000513841
56	G	0.000698314	0	0.000698314	0.000306527	0.000391787	0.000669863	0	0.000669863	0.000296497	0.000373367	0.000641509	0	0.000641509	0.000239437	0.000402073	0.000921282	0	0.000921282	0.000379014	0.000542267	0.000922092	0	0.000922092	0.000379748	0.000542344	0.000997655	0	0.000997655	0.000436989	0.000560666
57	C	0.000610893	0	0.000610893	9.18336e-05	0.000519059	0.000687379	0	0.000687379	0.000157524	0.000529854	0.000794807	0	0.000794807	0.000106566	0.00068824	0.00138859	0	0.00138859	0.000135472	0.00125312	0.00135487	0	0.00135487	0.000182123	0.00117275	0.00160432	0	0.00160432	0.000155727	0.00144859
58	T	0.000193581	0.000193581	0	0	0	0.000244248	0.000244248	0	0	0	0.00021017	0.00021017	0	0	0	0.00022639	0.00022639	0	0	0	0.000187183	0.000187183	0	0	0	0.000197189	0.000197189	0	0	0
59	A	0.000215297	0.000215297	0	0	0	0.000283083	0.000283083	0	0	0	0.000202156	0.000202156	0	0	0	0.000232752	0.000232752	0	0	0	0.000191295	0.000191295	0	0	0	0.000257813	0.000257813	0	0	0
60	A	0.000248751	0.000248751	0	0	0	0.000266086	0.000266086	0	0	0	0.000237422	0.000237422	0	0	0	0.000234119	0.000234119	0	0	0	0.000238842	0.000238842	0	0	0	0.000245098	0.000245098	0	0	0
61	G	0.000316123	0	0.000316123	7.66926e-05	0.00023943	0.000407914	0	0.000407914	0.000134875	0.000273039	0.000406789	0	0.000406789	7.64021e-05	0.000330387	0.000638766	0	0.000638766	0.000113875	0.000524891	0.000665825	0	0.000665825	7.86251e-05	0.0005872	0.000444594	0	0.000444594	7.15614e-05	0.000373033
62	A	0.000244203	0.000244203	0	0	0	0.00029748	0.00029748	0	0	0	0.000247146	0.000247146	0	0	0	0.000274189	0.000274189	0	0	0	0.000263029	0.000263029	0	0	0	0.000284945	0.000284945	0	0	0
63	A	0.000338144	0.000338144	0	0	0	0.000326756	0.000326756	0	0	0	0.000322794	0.000322794	0	0	0	0.000330802	0.000330802	0	0	0	0.000377183	0.000377183	0	0	0	0.000299607	0.000299607	0	0	0
64	G	0.000368491	0	0.000368491	9.71643e-05	0.000271327	0.000391624	0	0.000391624	9.87019e-05	0.000292922	0.000435503	0	0.000435503	9.92542e-05	0.000336249	0.000789175	0	0.000789175	0.000105164	0.000684011	0.000954363	0	0.000954363	0.000126067	0.000828296	0.000603767	0	0.000603767	0.000112086	0.000491682
65	G	0.000653361	0	0.000653361	0.000273755	0.000379606	0.000798397	0	0.000798397	0.000432333	0.000366063	0.000760122	0	0.000760122	0.000330663	0.000429459	0.000918092	0	0.000918092	0.000390056	0.000528035	0.000843798	0	0.000843798	0.000330824	0.000512974	0.000950582	0	0.000950582	0.000463409	0.000487173
66	C	0.000580747	0	0.000580747	0.000141557	0.00043919	0.000594739	0	0.000594739	0.000143989	0.000450749	0.000860573	0	0.000860573	0.000144432	0.000716141	0.00125143	0	0.00125143	0.000171575	0.00107986	0.00123368	0	0.00123368	0.000171044	0.00106264	0.00136981	0	0.00136981	0.000158112	0.0012117
67	A	0.000327636	0.000327636	0	0	0	0.000286534	0.000286534	0	0	0	0.000270919	0.000270919	0	0	0	0.00029317	0.00029317	0	0	0	0.000264612	0.000264612	0	0	0	0.000272526	0.000272526	0	0	0
68	A	0.000219603	0.000219603	0	0	0	0.000249263	0.000249263	0	0	0	0.000248793	0.000248793	0	0	0	0.000272643	0.000272643	0	0	0	0.000247511	0.000247511	0	0	0	0.000237734	0.000237734	0	0	0
69	T	0.000270818	0.000270818	0	0	0	0.000298955	0.000298955	0	0	0	0.000231737	0.000231737	0	0	0	0.000307715	0.000307715	0	0	0	0.00029177	0.00029177	0	0	0	0.000303196	0.000303196	0	0	0
70	C	0.00060507	0	0.00060507	9.73066e-05	0.000507763	0.000603961	0	0.000603961	0.000120191	0.00048377	0.0010876	0	0.0010876	8.02009e-05	0.0010074	0.00274068	0	0.00274068	0.000130383	0.0026103	0.00346592	0	0.00346592	0.000111835	0.00335408	0.00223151	0	0.00223151	0.000134935	0.00209658
71	C	0.000610333	0	0.000610333	0.000124881	0.000485452	0.00047195	0	0.00047195	9.79519e-05	0.000373998	0.000952723	0	0.000952723	0.000170753	0.00078197	0.00228966	0	0.00228966	0.000159907	0.00212975	0.00312649	0	0.00312649	0.000152984	0.00297351	0.00153845	0	0.00153845	0.00012544	0.00141301
72	T	0.000314649	0.000314649	0	0	0	0.00029206	0.00029206	0	0	0	0.000315725	0.000315725	0	0	0	0.000323037	0.000323037	0	0	0	0.000293619	0.000293619	0	0	0	0.000302997	0.000302997	0	0	0
73	G	0.000482771	0	0.000482771	0.000139193	0.000343578	0.000488819	0	0.000488819	0.000122936	0.000365882	0.000585121	0	0.000585121	0.000120124	0.000464996	0.0010651	0	0.0010651	0.000137145	0.000927952	0.00107718	0	0.00107718	0.000154723	0.000922461	0.000757785	0	0.000757785	0.000131852	0.000625934
74	G	0.000490898	0	0.000490898	0.000204101	0.000286797	0.000546239	0	0.000546239	0.000255686	0.000290552	0.000634043	0	0.000634043	0.000270628	0.000363415	0.00109056	0	0.00109056	0.000263701	0.000826858	0.00119469	0	0.00119469	0.000249548	0.000945139	0.000738296	0	0.000738296	0.00023886	0.000499435
75	G	0.000433311	0	0.000433311	0.000168412	0.000264898	0.000472583	0	0.000472583	0.000230528	0.000242055	0.000714794	0	0.000714794	0.000227347	0.000487447	0.00135176	0	0.00135176	0.000164827	0.00118693	0.0015967	0	0.0015967	0.000177083	0.00141961	0.000841339	0	0.000841339	0.000207453	0.000633885
76	A	0.000232605	0.000232605	0	0	0	0.0002662	0.0002662	0	0	0	0.000292384	0.000292384	0	0	0	0.0002521	0.0002521	0	0	0	0.00029012	0.00029012	0	0	0	0.000291091	0.000291091	0	0	0
77	T	0.000255752	0.000255752	0	0	0	0.000245395	0.000245395	0	0	0	0.000244575	0.000244575	0	0	0	0.000219224	0.000219224	0	0	0	0.000260948	0.000260948	0	0	0	0.000222504	0.000222504	0	0	0
78	T	0.000231398	0.000231398	0	0	0	0.000238824	0.000238824	0	0	0	0.000205009	0.000205009	0	0	0	0.000229693	0.000229693	0	0	0	0.000213716	0.000213716	0	0	0	0.000265245	0.000265245	0	0	0
79	C	0.000621263	0	0.000621263	6.72593e-05	0.000554004	0.000543067	0	0.000543067	9.84836e-05	0.000444583	0.00103543	0	0.00103543	0.000113974	0.000921454	0.0030339	0	0.0030339	0.00011999	0.00291391	0.00455474	0	0.00455474	0.000105055	0.00444968	0.00166286	0	0.00166286	9.75583e-05	0.0015653
80	T	0.000247641	0.000247641	0	0	0	0.000250544	0.000250544	0	0	0	0.000285064	0.000285064	0	0	0	0.000312877	0.000312877	0	0	0	0.00026054	0.00026054	0	0	0	0.000329776	0.000329776	0	0	0
81	G	0.0004914	0	0.0004914	0.000162609	0.000328791	0.000463568	0	0.000463568	0.000158224	0.000305344	0.000562768	0	0.000562768	0.000141662	0.000421106	0.0010098	0	0.0010098	0.000220096	0.000789702	0.00109829	0	0.00109829	0.000192846	0.000905446	0.000640114	0	0.000640114	0.000149311	0.000490803
82	G	0.000521951	0	0.000521951	0.0001144	0.00040755	0.000418083	0	0.000418083	9.90197e-05	0.000319063	0.000607243	0	0.000607243	0.000106364	0.000500879	0.000984683	0	0.000984683	9.40054e-05	0.000890677	0.00123112	0	0.00123112	0.000125498	0.00110563	0.000674486	0	0.000674486	8.8554e-05	0.000585932
83	A	0.000313264	0.000313264	0	0	0	0.000264202	0.000264202	0	0	0	0.000277044	0.000277044	0	0	0	0.000297014	0.000297014	0	0	0	0.000291753	0.000291753	0	0	0	0.000247637	0.000247637	0	0	0
84	A	0.000256843	0.000256843	0	0	0	0.000255865	0.000255865	0	0	0	0.000284954	0.000284954	0	0	0	0.000270323	0.000270323	0	0	0	0.000243286	0.000243286	0	0	0	0.00024623	0.00024623	0	0	0
85	G	0.000432771	0	0.000432771	0.000104218	0.000328553	0.000429624	0	0.000429624	0.000128087	0.000301538	0.000579012	0	0.000579012	5.71394e-05	0.000521873	0.00163746	0	0.00163746	7.9155e-05	0.0015583	0.00227412	0	0.00227412	0.000197614	0.0020765	0.000783527	0	0.000783527	0.000125248	0.000658279
86	A	0.000269946	0.000269946	0	0	0	0.000179868	0.000179868	0	0	0	0.000214387	0.000214387	0	0	0	0.000252353	0.000252353	0	0	0	0.000234833	0.000234833	0	0	0	0.000247241	0.000247241	0	0	0
87	A	0.000257404	0.000257404	0	0	0	0.000279519	0.000279519	0	0	0	0.000223823	0.000223823	0	0	0	0.000232292	0.000232292	0	0	0	0.000236271	0.000236271	0	0	0	0.000254301	0.000254301	0	0	0
88	A	0.000200073	0.000200073	0	0	0	0.00018295	0.00018295	0	0	0	0.000266376	0.000266376	0	0	0	0.000248014	0.000248014	0	0	0	0.00026477	0.00026477	0	0	0	0.000240189	0.000240189	0	0	0
89	A	0.000317467	0.000317467	0	0	0	0.000296243	0.000296243	0	0	0	0.000289178	0.000289178	0	0	0	0.000347962	0.000347962	0	0	0	0.000341631	0.000341631	0	0	0	0.000312398	0.000312398	0	0	0
90	G	0.000468384	0	0.000468384	0.000119256	0.000349128	0.000446224	0	0.000446224	9.57994e-05	0.000350424	0.000521582	0	0.000521582	7.74079e-05	0.000444174	0.000945662	0	0.000945662	8.13575e-05	0.000864304	0.00119621	0	0.00119621	6.76521e-05	0.00112856	0.000609023	0	0.000609023	9.02787e-05	0.000518744
91	A	0.000234983	0.000234983	0	0	0	0.00027112	0.00027112	0	0	0	0.000230036	0.000230036	0	0	0	0.000262571	0.000262571	0	0	0	0.000250265	0.000250265	0	0	0	0.000245103	0.000245103	0	0	0
92	T	0.000207881	0.000207881	0	0	0	0.000213713	0.000213713	0	0	0	0.000251586	0.000251586	0	0	0	0.000236362	0.000236362	0	0	0	0.000218157	0.000218157	0	0	0	0.000221461	0.000221461	0	0	0
93	G	0.000446966	0	0.000446966	9.34721e-05	0.000353494	0.000535867	0	0.000535867	0.00016076	0.000375107	0.000545507	0	0.000545507	0.000111622	0.000433885	0.000629569	0	0.000629569	0.000132591	0.000496978	0.000732652	0	0.000732652	0.000174247	0.000558405	0.000684889	0	0.000684889	0.000164487	0.000520402
94	T	0.000289793	0.000289793	0	0	0	0.000316869	0.000316869	0	0	0	0.000283553	0.000283553	0	0	0	0.000256039	0.000256039	0	0	0	0.000255923	0.000255923	0	0	0	0.000243749	0.000243749	0	0	0
95	T	0.000250077	0.000250077	0	0	0	0.000225281	0.000225281	0	0	0	0.000276956	0.000276956	0	0	0	0.000235252	0.000235252	0	0	0	0.000217507	0.000217507	0	0	0	0.000220124	0.000220124	0	0	0
96	T	0.000207544	0.000207544	0	0	0	0.000211827	0.000211827	0	0	0	0.000245772	0.000245772	0	0	0	0.000189791	0.000189791	0	0	0	0.000235388	0.000235388	0	0	0	0.000227745	0.000227745	0	0	0
97	T	0.000218178	0.000218178	0	0	0	0.000222952	0.000222952	0	0	0	0.000213752	0.000213752	0	0	0	0.000188978	0.000188978	0	0	0	0.000203972	0.000203972	0	0	0	0.000218832	0.000218832	0	0	0
98	T	0.000173046	0.000173046	0	0	0	0.000186861	0.000186861	0	0	0	0.000196153	0.000196153	0	0	0	0.000208023	0.000208023	0	0	0	0.000206765	0.000206765	0	0	0	0.000201346	0.000201346	0	0	0
99	A	0.000235232	0.000235232	0	0	0	0.000170278	0.000170278	0	0	0	0.00022953	0.00022953	0	0	0	0.00022923	0.00022923	0	0	0	0.00025387	0.00025387	0	0	0	0.000250836	0.000250836	0	0	0
100	G	0.000423305	0	0.000423305	0.000122624	0.000300681	0.000387584	0	0.000387584	8.5872e-05	0.000301712	0.000462384	0	0.000462384	8.29467e-05	0.000379437	0.000483656	0	0.000483656	9.78942e-05	0.000385761	0.000506263	0	0.000506263	0.000113651	0.000392612	0.000487902	0	0.000487902	0.000132675	0.000355227
101	T	0.000266546	0.000266546	0	0	0	0.0003084	0.0003084	0	0	0	0.000219691	0.000219691	0	0	0	0.000254677	0.000254677	0	0	0	0.000243915	0.000243915	0	0	0	0.000309483	0.000309483	0	0	0
102	T	0.000242552	0.000242552	0	0	0	0.00025824	0.00025824	0	0	0	0.000236635	0.000236635	0	0	0	0.000253234	0.000253234	0	0	0	0.000233411	0.000233411	0	0	0	0.000259934	0.000259934	0	0	0
103	T	0.00021675	0.00021675	0	0	0	0.000210497	0.000210497	0	0	0	0.000212824	0.000212824	0	0	0	0.000218412	0.000218412	0	0	0	0.000191181	0.000191181	0	0	0	0.00024015	0.00024015	0	0	0
104	T	0.000212436	0.000212436	0	0	0	0.000185676	0.000185676	0	0	0	0.000242795	0.000242795	0	0	0	0.000240876	0.000240876	0	0	0	0.000237734	0.000237734	0	0	0	0.0002889	0.0002889	0	0	0
105	T	0.000176084	0.000176084	0	0	0	0.000173997	0.000173997	0	0	0	0.000146008	0.000146008	0	0	0	0.000165251	0.000165251	0	0	0	0.000168213	0.000168213	0	0	0	0.000186828	0.000186828	0	0	0
106	A	0.000244492	0.000244492	0	0	0	0.000260159	0.000260159	0	0	0	0.000234798	0.000234798	0	0	0	0.000250072	0.000250072	0	0	0	0.000229933	0.000229933	0	0	0	0.000238318	0.000238318	0	0	0
107	T	0.000244044	0.000244044	0	0	0	0.000263084	0.000263084	0	0	0	0.000208844	0.000208844	0	0	0	0.000244828	0.000244828	0	0	0	0.00022971	0.00022971	0	0	0	0.000258621	0.000258621	0	0	0
108	A	0.000247315	0.000247315	0	0	0	0.000237054	0.000237054	0	0	0	0.000261988	0.000261988	0	0	0	0.000268634	0.000268634	0	0	0	0.000227087	0.000227087	0	0	0	0.000246402	0.000246402	0	0	0
109	G	0.000547105	0	0.000547105	0.000118379	0.000428725	0.000579346	0	0.000579346	0.000132723	0.000446623	0.000765395	0	0.000765395	9.88147e-05	0.000666581	0.00232591	0	0.00232591	0.000109342	0.00221657	0.00306107	0	0.00306107	0.000106625	0.00295445	0.00101639	0	0.00101639	8.99712e-05	0.000926422
110	A	0.000242913	0.000242913	0	0	0	0.00028614	0.00028614	0	0	0	0.00023831	0.00023831	0	0	0	0.000220352	0.000220352	0	0	0	0.000241208	0.000241208	0	0	0	0.000292878	0.000292878	0	0	0
111	A	0.000280903	0.000280903	0	0	0	0.000327728	0.000327728	0	0	0	0.000225185	0.000225185	0	0	0	0.000261498	0.000261498	0	0	0	0.000277661	0.000277661	0	0	0	0.000261623	0.000261623	0	0	0
112	A	0.000242529	0.000242529	0	0	0	0.000276774	0.000276774	0	0	0	0.000234051	0.000234051	0	0	0	0.000267735	0.000267735	0	0	0	0.00022842	0.00022842	0	0	0	0.000255512	0.000255512	0	0	0
113	A	0.000321145	0.000321145	0	0	0	0.000324188	0.000324188	0	0	0	0.000325463	0.000325463	0	0	0	0.000283406	0.000283406	0	0	0	0.00030486	0.00030486	0	0	0	0.00032153	0.00032153	0	0	0
114	C	0.000508808	0	0.000508808	0.000139997	0.00036881	0.000571488	0	0.000571488	0.000154615	0.000416873	0.000654954	0	0.000654954	0.000164928	0.000490026	0.000771885	0	0.000771885	0.000165011	0.000606874	0.000783406	0	0.000783406	0.000216455	0.000566952	0.00094375	0	0.00094375	0.000233921	0.000709829
115	A	0.000283922	0.000283922	0	0	0	0.000230796	0.000230796	0	0	0	0.000259943	0.000259943	0	0	0	0.000256627	0.000256627	0	0	0	0.000244546	0.000244546	0	0	0	0.000259391	0.000259391	0	0	0
116	C	0.0004805	0	0.0004805	0.000129023	0.000351477	0.000507146	0	0.000507146	9.98924e-05	0.000407254	0.000561668	0	0.000561668	6.7275e-05	0.000494393	0.000632648	0	0.000632648	0.000100752	0.000531896	0.000632265	0	0.000632265	8.94807e-05	0.000542784	0.000692979	0	0.000692979	9.32857e-05	0.000599694
117	T	0.000251181	0.000251181	0	0	0	0.000275734	0.000275734	0	0	0	0.000242115	0.000242115	0	0	0	0.000277804	0.000277804	0	0	0	0.000276073	0.000276073	0	0	0	0.00025971	0.00025971	0	0	0
118	A	0.000285759	0.000285759	0	0	0	0.000271629	0.000271629	0	0	0	0.000306655	0.000306655	0	0	0	0.00025697	0.00025697	0	0	0	0.00026635	0.00026635	0	0	0	0.000319565	0.000319565	0	0	0
119	C	0.00079029	0	0.00079029	0.000244166	0.000546124	0.000872772	0	0.000872772	0.000286582	0.00058619	0.000802486	0	0.000802486	0.000198711	0.000603775	0.000973538	0	0.000973538	0.000254276	0.000719263	0.00111301	0	0.00111301	0.000269822	0.000843192	0.00106965	0	0.00106965	0.000209992	0.000859655
120	T	0.00028374	0.00028374	0	0	0	0.000301998	0.000301998	0	0	0	0.000297102	0.000297102	0	0	0	0.000309491	0.000309491	0	0	0	0.000252187	0.000252187	0	0	0	0.00027247	0.00027247	0	0	0
121	A	0.000325309	0.000325309	0	0	0	0.000340711	0.000340711	0	0	0	0.000342903	0.000342903	0	0	0	0.000314748	0.000314748	0	0	0	0.000243734	0.000243734	0	0	0	0.000349825	0.000349825	0	0	0
122	C	0.00058046	0	0.00058046	0.000154317	0.000426143	0.000662115	0	0.000662115	0.000157819	0.000504296	0.000729004	0	0.000729004	0.000141001	0.000588003	0.000882923	0	0.000882923	0.000182191	0.000700733	0.00081404	0	0.00081404	0.000185958	0.000628082	0.000929555	0	0.000929555	0.000134456	0.0007951
123	A	0.000224447	0.000224447	0	0	0	0.000229932	0.000229932	0	0	0	0.000217323	0.000217323	0	0	0	0.000212337	0.000212337	0	0	0	0.000194181	0.000194181	0	0	0	0.000236852	0.000236852	0	0	0
124	T	0.000298559	0.000298559	0	0	0	0.000284448	0.000284448	0	0	0	0.000261354	0.000261354	0	0	0	0.000277463	0.000277463	0	0	0	0.000258904	0.000258904	0	0	0	0.00026925	0.00026925	0	0	0
125	T	0.000297618	0.000297618	0	0	0	0.000321604	0.000321604	0	0	0	0.000260816	0.000260816	0	0	0	0.000268015	0.000268015	0	0	0	0.000270607	0.000270607	0	0	0	0.000268856	0.000268856	0	0	0
126	C	0.000457196	0	0.000457196	9.14391e-05	0.000365756	0.000472216	0	0.000472216	9.72209e-05	0.000374995	0.000777069	0	0.000777069	0.000101483	0.000675587	0.00211671	0	0.00211671	0.000114669	0.00200204	0.00283089	0	0.00283089	0.000163108	0.00266778	0.00124965	0	0.00124965	0.000123703	0.00112595
127	T	0.000229475	0.000229475	0	0	0	0.000263595	0.000263595	0	0	0	0.000262452	0.000262452	0	0	0	0.000261049	0.000261049	0	0	0	0.000238943	0.000238943	0	0	0	0.000242734	0.000242734	0	0	0
128	T	0.000374314	0.000374314	0	0	0	0.000324263	0.000324263	0	0	0	0.000360824	0.000360824	0	0	0	0.000434345	0.000434345	0	0	0	0.000504799	0.000504799	0	0	0	0.00032976	0.00032976	0	0	0
129	G	0.00054861	0	0.00054861	0.000107308	0.000441302	0.000524013	0	0.000524013	0.000147062	0.000376952	0.000829353	0	0.000829353	0.0001197	0.000709652	0.003683	0	0.003683	0.000176059	0.00350694	0.00384687	0	0.00384687	0.000108736	0.00373813	0.0012635	0	0.0012635	0.000135509	0.00112799
130	A	0.000276433	0.000276433	0	0	0	0.00027837	0.00027837	0	0	0	0.00029791	0.00029791	0	0	0	0.000297218	0.000297218	0	0	0	0.000257557	0.000257557	0	0	0	0.00029357	0.00029357	0	0	0
131	T	0.000268185	0.000268185	0	0	0	0.000284522	0.000284522	0	0	0	0.000235141	0.000235141	0	0	0	0.000267787	0.000267787	0	0	0	0.000237171	0.000237171	0	0	0	0.000256459	0.000256459	0	0	0
132	C	0.000507811	0	0.000507811	0.000120476	0.000387335	0.000525056	0	0.000525056	0.000163675	0.000361381	0.000839923	0	0.000839923	0.000104646	0.000735277	0.00241113	0	0.00241113	0.000210792	0.00220034	0.00270759	0	0.00270759	0.00011957	0.00258802	0.00122983	0	0.00122983	0.00013016	0.00109967
133	T	0.000280112	0.000280112	0	0	0	0.000255033	0.000255033	0	0	0	0.000269254	0.000269254	0	0	0	0.000233291	0.000233291	0	0	0	0.000278124	0.000278124	0	0	0	0.000290533	0.000290533	0	0	0
134	A	0.00026325	0.00026325	0	0	0	0.000281725	0.000281725	0	0	0	0.000269055	0.000269055	0	0	0	0.000293376	0.000293376	0	0	0	0.000240294	0.000240294	0	0	0	0.000287248	0.000287248	0	0	0
135	C	0.000405347	0	0.000405347	0.000119071	0.000286276	0.000522513	0	0.000522513	0.00014794	0.000374573	0.000615993	0	0.000615993	0.00011592	0.000500073	0.000654444	0	0.000654444	0.000141994	0.000512449	0.000755055	0	0.000755055	0.00018594	0.000569115	0.0007962	0	0.0007962	0.000154917	0.000641284
136	A	0.000217327	0.000217327	0	0	0	0.000225687	0.000225687	0	0	0	0.000215272	0.000215272	0	0	0	0.000225229	0.000225229	0	0	0	0.000222629	0.000222629	0	0	0	0.000222212	0.000222212	0	0	0
137	A	0.000288125	0.000288125	0	0	0	0.000261741	0.000261741	0	0	0	0.000305196	0.000305196	0	0	0	0.000270645	0.000270645	0	0	0	0.000299461	0.000299461	0	0	0	0.000282339	0.000282339	0	0	0
138	C	0.00055831	0	0.00055831	0.000214831	0.00034348	0.000693415	0	0.000693415	0.000296516	0.000396899	0.000632074	0	0.000632074	0.000119761	0.000512313	0.000665147	0	0.000665147	0.000137563	0.000527584	0.000837054	0	0.000837054	0.000227898	0.000609156	0.000894534	0	0.000894534	0.000220065	0.000674469
139	T	0.000316664	0.000316664	0	0	0	0.000273665	0.000273665	0	0	0	0.000296352	0.000296352	0	0	0	0.00031453	0.00031453	0	0	0	0.000266265	0.000266265	0	0	0	0.000318844	0.000318844	0	0	0
140	C	0.000481408	0	0.000481408	0.000148413	0.000332995	0.000463313	0	0.000463313	0.000121198	0.000342115	0.000800579	0	0.000800579	0.000127667	0.000672912	0.002667	0	0.002667	0.000111645	0.00255535	0.00315709	0	0.00315709	0.000134545	0.00302255	0.00140665	0	0.00140665	0.000127444	0.00127921
141	A	0.000303403	0.000303403	0	0	0	0.000260092	0.000260092	0	0	0	0.000294448	0.000294448	0	0	0	0.000302706	0.000302706	0	0	0	0.00030508	0.00030508	0	0	0	0.000319069	0.000319069	0	0	0
142	A	0.000229882	0.000229882	0	0	0	0.000277475	0.000277475	0	0	0	0.000222825	0.000222825	0	0	0	0.000229332	0.000229332	0	0	0	0.0002541	0.0002541	0	0	0	0.000244942	0.000244942	0	0	0
143	T	0.000249899	0.000249899	0	0	0	0.000229318	0.000229318	0	0	0	0.000230131	0.000230131	0	0	0	0.000234318	0.000234318	0	0	0	0.000210001	0.000210001	0	0	0	0.000256783	0.000256783	0	0	0
144	G	0.000479038	0	0.000479038	0.000137218	0.00034182	0.000498153	0	0.000498153	0.000110369	0.000387784	0.000612699	0	0.000612699	0.000116269	0.00049643	0.000635115	0	0.000635115	0.000117217	0.000517898	0.000684932	0	0.000684932	0.000123692	0.00056124	0.000757569	0	0.000757569	0.000150812	0.000606756
145	T	0.000316055	0.000316055	0	0	0	0.000255849	0.000255849	0	0	0	0.000248477	0.000248477	0	0	0	0.000232931	0.000232931	0	0	0	0.000273871	0.000273871	0	0	0	0.000258793	0.000258793	0	0	0
146	G	0.000512077	0	0.000512077	0.00012894	0.000383137	0.000561625	0	0.000561625	0.000179305	0.00038232	0.000854247	0	0.000854247	0.000126894	0.000727353	0.00272786	0	0.00272786	0.000132278	0.00259558	0.00337577	0	0.00337577	0.000107584	0.00326818	0.00126333	0	0.00126333	0.000167032	0.0010963
147	G	0.00077723	0	0.00077723	0.000323949	0.000453282	0.000684176	0	0.000684176	0.000285814	0.000398362	0.000583786	0	0.000583786	0.000148242	0.000435544	0.0010462	0	0.0010462	0.000363394	0.00068281	0.000909457	0	0.000909457	0.000256077	0.00065338	0.000968458	0	0.000968458	0.000345205	0.000623253
148	T	0.000298295	0.000298295	0	0	0	0.000287051	0.000287051	0	0	0	0.000261661	0.000261661	0	0	0	0.000259323	0.000259323	0	0	0	0.000232718	0.000232718	0	0	0	0.000243163	0.000243163	0	0	0
149	T	0.000251962	0.000251962	0	0	0	0.000281762	0.000281762	0	0	0	0.000285543	0.000285543	0	0	0	0.000293393	0.000293393	0	0	0	0.000228996	0.000228996	0	0	0	0.000293644	0.000293644	0	0	0
150	T	0.000254642	0.000254642	0	0	0	0.000269066	0.000269066	0	0	0	0.000275126	0.000275126	0	0	0	0.000280563	0.000280563	0	0	0	0.000268613	0.000268613	0	0	0	0.000284239	0.000284239	0	0	0
151	A	0.000251151	0.000251151	0	0	0	0.000251465	0.000251465	0	0	0	0.000232173	0.000232173	0	0	0	0.000237255	0.000237255	0	0	0	0.000225946	0.000225946	0	0	0	0.000278464	0.000278464	0	0	0
152	A	0.000227383	0.000227383	0	0	0	0.000240852	0.000240852	0	0	0	0.000254457	0.000254457	0	0	0	0.000254382	0.000254382	0	0	0	0.000245055	0.000245055	0	0	0	0.000280061	0.000280061	0	0	0
153	T	0.000252916	0.000252916	0	0	0	0.000321419	0.000321419	0	0	0	0.000273975	0.000273975	0	0	0	0.000306189	0.000306189	0	0	0	0.000251114	0.000251114	0	0	0	0.000249271	0.000249271	0	0	0
154	G	0.000637898	0	0.000637898	0.000150022	0.000487876	0.000618779	0	0.000618779	0.000188951	0.000429828	0.00126369	0	0.00126369	0.000165452	0.00109824	0.00564475	0	0.00564475	0.000174611	0.00547013	0.00828626	0	0.00828626	0.000185885	0.00810038	0.00192081	0	0.00192081	0.000158793	0.00176201
155	A	0.000271007	0.000271007	0	0	0	0.000301338	0.000301338	0	0	0	0.00028795	0.00028795	0	0	0	0.000290926	0.000290926	0	0	0	0.000266808	0.000266808	0	0	0	0.000293741	0.000293741	0	0	0
156	A	0.000286442	0.000286442	0	0	0	0.00029118	0.00029118	0	0	0	0.000256901	0.000256901	0	0	0	0.000266606	0.000266606	0	0	0	0.000293724	0.000293724	0	0	0	0.000304163	0.000304163	0	0	0
157	T	0.000231698	0.000231698	0	0	0	0.000281431	0.000281431	0	0	0	0.000227197	0.000227197	0	0	0	0.000297224	0.000297224	0	0	0	0.000244513	0.000244513	0	0	0	0.00030626	0.00030626	0	0	0
158	T	0.000287669	0.000287669	0	0	0	0.000265168	0.000265168	0	0	0	0.000303457	0.000303457	0	0	0	0.000306221	0.000306221	0	0	0	0.00028354	0.00028354	0	0	0	0.00025434	0.00025434	0	0	0
159	T	0.000279028	0.000279028	0	0	0	0.000300534	0.000300534	0	0	0	0.000297924	0.000297924	0	0	0	0.000300225	0.000300225	0	0	0	0.000270684	0.000270684	0	0	0	0.000362351	0.000362351	0	0	0
160	G	0.000547654	0	0.000547654	0.00011854	0.000429114	0.000485091	0	0.000485091	0.000102562	0.000382529	0.000784064	0	0.000784064	0.000108933	0.000675131	0.00262649	0	0.00262649	0.000103785	0.00252271	0.00350609	0	0.00350609	9.71628e-05	0.00340893	0.00120887	0	0.00120887	0.00010447	0.0011044
161	A	0.000320302	0.000320302	0	0	0	0.000363492	0.000363492	0	0	0	0.000356193	0.000356193	0	0	0	0.000387392	0.000387392	0	0	0	0.000375531	0.000375531	0	0	0	0.000410888	0.000410888	0	0	0
162	A	0.000279075	0.000279075	0	0	0	0.00039	0.00039	0	0	0	0.000337975	0.000337975	0	0	0	0.000360976	0.000360976	0	0	0	0.000350307	0.000350307	0	0	0	0.000402575	0.000402575	0	0	0
163	G	0.000358486	0	0.000358486	8.99134e-05	0.000268572	0.000456051	0	0.000456051	0.000105138	0.000350914	0.000497098	0	0.000497098	9.1406e-05	0.000405692	0.000503921	0	0.000503921	0.000112469	0.000391452	0.000532367	0	0.000532367	9.56154e-05	0.000436752	0.000577654	0	0.000577654	0.000119592	0.000458061
164	T	0.00023556	0.00023556	0	0	0	0.000251816	0.000251816	0	0	0	0.000271336	0.000271336	0	0	0	0.000249265	0.000249265	0	0	0	0.000257458	0.000257458	0	0	0	0.000293601	0.000293601	0	0	0
165	T	0.000298666	0.000298666	0	0	0	0.000260745	0.000260745	0	0	0	0.000299126	0.000299126	0	0	0	0.000259242	0.000259242	0	0	0	0.000251548	0.000251548	0	0	0	0.000319811	0.000319811	0	0	0
166	G	0.000547156	0	0.000547156	0.000182385	0.000364771	0.000589251	0	0.000589251	0.00019687	0.000392382	0.000759982	0	0.000759982	0.000189681	0.0005703	0.00114242	0	0.00114242	0.000160584	0.000981837	0.0011436	0	0.0011436	0.000192229	0.000951372	0.00108108	0	0.00108108	0.000188705	0.000892371
167	C	0.000840325	0	0.000840325	0.000378029	0.000462296	0.00107671	0	0.00107671	0.00053496	0.000541749	0.00102852	0	0.00102852	0.000388524	0.000639996	0.00121893	0	0.00121893	0.00058268	0.000636251	0.00136257	0	0.00136257	0.000594444	0.000768129	0.00149764	0	0.00149764	0.000695859	0.000801776
168	C	0.000504619	0	0.000504619	0.000182547	0.000322073	0.000500507	0	0.000500507	0.000153795	0.000346713	0.000677701	0	0.000677701	0.000151295	0.000526406	0.00149348	0	0.00149348	0.000163269	0.00133021	0.00183585	0	0.00183585	0.00017388	0.00166197	0.00106765	0	0.00106765	0.000201743	0.000865909
169	A	0.00028665	0.00028665	0	0	0	0.000255781	0.000255781	0	0	0	0.000270836	0.000270836	0	0	0	0.000265995	0.000265995	0	0	0	0.000251755	0.000251755	0	0	0	0.000248783	0.000248783	0	0	0
170	G	0.00046106	0	0.00046106	0.000139715	0.000321345	0.000509264	0	0.000509264	0.000154935	0.000354329	0.000645115	0	0.000645115	0.00012276	0.000522355	0.00067459	0	0.00067459	0.000154213	0.000520377	0.000775786	0	0.000775786	0.000235968	0.000539818	0.000695658	0	0.000695658	0.000161411	0.000534247
171	T	0.000265011	0.000265011	0	0	0	0.000194854	0.000194854	0	0	0	0.00021942	0.00021942	0	0	0	0.000280811	0.000280811	0	0	0	0.000230689	0.000230689	0	0	0	0.000254354	0.000254354	0	0	0
172	A	0.000193767	0.000193767	0	0	0	0.000216647	0.000216647	0	0	0	0.000210984	0.000210984	0	0	0	0.00021423	0.00021423	0	0	0	0.000216297	0.000216297	0	0	0	0.000200957	0.000200957	0	0	0
173	A	0.000243456	0.000243456	0	0	0	0.00026982	0.00026982	0	0	0	0.000266052	0.000266052	0	0	0	0.000253027	0.000253027	0	0	0	0.000258045	0.000258045	0	0	0	0.000272082	0.000272082	0	0	0
174	A	0.000226595	0.000226595	0	0	0	0.000267376	0.000267376	0	0	0	0.000244035	0.000244035	0	0	0	0.000258206	0.000258206	0	0	0	0.000219989	0.000219989	0	0	0	0.000244	0.000244	0	0	0
175	T	0.000204057	0.000204057	0	0	0	0.000269595	0.000269595	0	0	0	0.000238936	0.000238936	0	0	0	0.00023352	0.00023352	0	0	0	0.000244297	0.000244297	0	0	0	0.00027685	0.00027685	0	0	0
176	G	0.000618024	0	0.000618024	0.000178095	0.00043993	0.000581613	0	0.000581613	0.000145741	0.000435872	0.000769401	0	0.000769401	0.000191715	0.000577685	0.00099477	0	0.00099477	0.000312812	0.000681959	0.000938466	0	0.000938466	0.000218077	0.000720389	0.000911618	0	0.000911618	0.00023165	0.000679968
177	T	0.000293046	0.000293046	0	0	0	0.000306334	0.000306334	0	0	0	0.000267382	0.000267382	0	0	0	0.000266696	0.000266696	0	0	0	0.000216539	0.000216539	0	0	0	0.000270519	0.000270519	0	0	0
178	A	0.000226072	0.000226072	0	0	0	0.000272165	0.000272165	0	0	0	0.000236991	0.000236991	0	0	0	0.000269826	0.000269826	0	0	0	0.000237024	0.000237024	0	0	0	0.000267378	0.000267378	0	0	0
179	C	0.000460112	0	0.000460112	0.000142753	0.00031736	0.000546909	0	0.000546909	0.000115563	0.000431346	0.000615095	0	0.000615095	0.00011819	0.000496905	0.000804574	0	0.000804574	0.0001939	0.000610674	0.000715715	0	0.000715715	0.000127748	0.000587967	0.000904554	0	0.000904554	0.000205633	0.000698921
180	T	0.000269353	0.000269353	0	0	0	0.00030369	0.00030369	0	0	0	0.000256282	0.000256282	0	0	0	0.000305202	0.000305202	0	0	0	0.000268061	0.000268061	0	0	0	0.000280302	0.000280302	0	0	0
181	T	0.000275264	0.000275264	0	0	0	0.000281435	0.000281435	0	0	0	0.000318374	0.000318374	0	0	0	0.000278863	0.000278863	0	0	0	0.000293103	0.000293103	0	0	0	0.000317129	0.000317129	0	0	0
182	C	0.000504209	0	0.000504209	0.000124874	0.000379335	0.000475486	0	0.000475486	0.000134521	0.000340965	0.000759737	0	0.000759737	0.000152456	0.000607282	0.00137522	0	0.00137522	0.000137001	0.00123822	0.0016647	0	0.0016647	0.000135709	0.00152899	0.00100616	0	0.00100616	0.000110503	0.000895653
183	C	0.000440114	0	0.000440114	9.62383e-05	0.000343876	0.000425773	0	0.000425773	0.000110091	0.000315683	0.000651438	0	0.000651438	0.00011153	0.000539908	0.00127843	0	0.00127843	0.000126953	0.00115148	0.00138395	0	0.00138395	0.000118812	0.00126514	0.0010187	0	0.0010187	0.000113704	0.000904992
184	T	0.000266393	0.000266393	0	0	0	0.000231799	0.000231799	0	0	0	0.000251012	0.000251012	0	0	0	0.000222976	0.000222976	0	0	0	0.000229963	0.000229963	0	0	0	0.000248029	0.000248029	0	0	0
185	G	0.000513643	0	0.000513643	0.000151278	0.000362364	0.000529548	0	0.000529548	0.000167712	0.000361836	0.000705228	0	0.000705228	0.000125571	0.000579657	0.00148173	0	0.00148173	0.000145939	0.00133579	0.00172235	0	0.00172235	0.000140718	0.00158163	0.000981794	0	0.000981794	0.000195892	0.000785901
186	G	0.000458974	0	0.000458974	0.000110341	0.000348632	0.000644906	0	0.000644906	0.000204837	0.000440069	0.000652021	0	0.000652021	0.000151248	0.000500772	0.000703374	0	0.000703374	0.000179203	0.00052417	0.000724145	0	0.000724145	0.000191346	0.000532799	0.000730306	0	0.000730306	0.000157243	0.000573063
187	T	0.000272668	0.000272668	0	0	0	0.000305236	0.000305236	0	0	0	0.000273959	0.000273959	0	0	0	0.000297512	0.000297512	0	0	0	0.000300123	0.000300123	0	0	0	0.000248743	0.000248743	0	0	0
188	T	0.00024693	0.00024693	0	0	0	0.00030037	0.00030037	0	0	0	0.000253739	0.000253739	0	0	0	0.000273942	0.000273942	0	0	0	0.000288585	0.000288585	0	0	0	0.000283968	0.000283968	0	0	0
189	G	0.000765598	0	0.000765598	0.000236469	0.000529129	0.000770374	0	0.000770374	0.000145428	0.000624946	0.000757868	0	0.000757868	0.000167569	0.000590299	0.000806	0	0.000806	0.000179777	0.000626223	0.000656375	0	0.000656375	0.000157067	0.000499308	0.00114407	0	0.00114407	0.000181746	0.00096232
190	T	0.000246104	0.000246104	0	0	0	0.000260964	0.000260964	0	0	0	0.000289708	0.000289708	0	0	0	0.000247943	0.000247943	0	0	0	0.000266259	0.000266259	0	0	0	0.000270301	0.000270301	0	0	0
191	T	0.000254333	0.000254333	0	0	0	0.000216085	0.000216085	0	0	0	0.000278235	0.000278235	0	0	0	0.000280815	0.000280815	0	0	0	0.000275271	0.000275271	0	0	0	0.000291362	0.000291362	0	0	0
192	A	0.00023967	0.00023967	0	0	0	0.000238883	0.000238883	0	0	0	0.000233906	0.000233906	0	0	0	0.000263364	0.000263364	0	0	0	0.000224638	0.000224638	0	0	0	0.000260043	0.000260043	0	0	0
193	A	0.000233212	0.000233212	0	0	0	0.000256675	0.000256675	0	0	0	0.000247531	0.000247531	0	0	0	0.00024415	0.00024415	0	0	0	0.000215241	0.000215241	0	0	0	0.000234745	0.000234745	0	0	0
194	A	0.000257835	0.000257835	0	0	0	0.000303803	0.000303803	0	0	0	0.000286172	0.000286172	0	0	0	0.000279407	0.000279407	0	0	0	0.000327249	0.000327249	0	0	0	0.000308537	0.000308537	0	0	0
195	G	0.000494582	0	0.000494582	7.14649e-05	0.000423117	0.000476877	0	0.000476877	0.000121756	0.000355121	0.000775532	0	0.000775532	0.000103899	0.000671633	0.00211418	0	0.00211418	0.000149754	0.00196442	0.0026282	0	0.0026282	0.000139772	0.00248843	0.00117906	0	0.00117906	0.000144398	0.00103466
196	A	0.000243463	0.000243463	0	0	0	0.000264272	0.000264272	0	0	0	0.000282719	0.000282719	0	0	0	0.000260558	0.000260558	0	0	0	0.000264196	0.000264196	0	0	0	0.000259341	0.000259341	0	0	0
197	A	0.000305864	0.000305864	0	0	0	0.000303419	0.000303419	0	0	0	0.00026995	0.00026995	0	0	0	0.000283837	0.000283837	0	0	0	0.000260871	0.000260871	0	0	0	0.000302964	0.000302964	0	0	0
198	T	0.000229782	0.000229782	0	0	0	0.000267224	0.000267224	0	0	0	0.000236374	0.000236374	0	0	0	0.000274871	0.000274871	0	0	0	0.000232647	0.000232647	0	0	0	0.00027609	0.00027609	0	0	0
199	G	0.000608774	0	0.000608774	0.000119961	0.000488813	0.000594281	0	0.000594281	0.00015672	0.000437561	0.000820251	0	0.000820251	0.000129771	0.00069048	0.0019951	0	0.0019951	0.000126291	0.00186881	0.00244622	0	0.00244622	0.000132467	0.00231375	0.00125256	0	0.00125256	0.000150938	0.00110162
200	G	0.000712774	0	0.000712774	0.000232743	0.000480032	0.000876852	0	0.000876852	0.000301457	0.000575395	0.000871982	0	0.000871982	0.000232366	0.000639617	0.00113856	0	0.00113856	0.000398714	0.000739844	0.00101881	0	0.00101881	0.000307564	0.000711242	0.00127488	0	0.00127488	0.000414081	0.000860794
201	T	0.000288125	0.000288125	0	0	0	0.000315572	0.000315572	0	0	0	0.00024958	0.00024958	0	0	0	0.000285437	0.000285437	0	0	0	0.000269836	0.000269836	0	0	0	0.000320529	0.000320529	0	0	0
202	A	0.000263259	0.000263259	0	0	0	0.0002794	0.0002794	0	0	0	0.000285466	0.000285466	0	0	0	0.000306806	0.000306806	0	0	0	0.000301773	0.000301773	0	0	0	0.000306879	0.000306879	0	0	0
203	T	0.000270152	0.000270152	0	0	0	0.000280588	0.000280588	0	0	0	0.000239973	0.000239973	0	0	0	0.000263012	0.000263012	0	0	0	0.000222778	0.000222778	0	0	0	0.000269349	0.000269349	0	0	0
204	C	0.00044476	0	0.00044476	0.0001217	0.000323059	0.000538472	0	0.000538472	0.000142028	0.000396444	0.000752728	0	0.000752728	0.000121212	0.000631516	0.00189957	0	0.00189957	0.00012398	0.00177559	0.0023283	0	0.0023283	0.000113032	0.00221527	0.00108247	0	0.00108247	0.000107352	0.000975113
205	A	0.00042193	0.00042193	0	0	0	0.000381374	0.000381374	0	0	0	0.000558052	0.000558052	0	0	0	0.000515147	0.000515147	0	0	0	0.000574667	0.000574667	0	0	0	0.000503017	0.000503017	0	0	0
206	A	0.000235526	0.000235526	0	0	0	0.000259517	0.000259517	0	0	0	0.000245303	0.000245303	0	0	0	0.000302319	0.000302319	0	0	0	0.000268336	0.000268336	0	0	0	0.000280752	0.000280752	0	0	0
207	A	0.000247661	0.000247661	0	0	0	0.000311445	0.000311445	0	0	0	0.000282749	0.000282749	0	0	0	0.000314873	0.000314873	0	0	0	0.000290924	0.000290924	0	0	0	0.000289568	0.000289568	0	0	0
208	G	0.000488708	0	0.000488708	0.000111796	0.000376912	0.000487297	0	0.000487297	0.000109345	0.000377952	0.000723498	0	0.000723498	9.529e-05	0.000628208	0.00171071	0	0.00171071	0.000133375	0.00157733	0.00194976	0	0.00194976	8.58482e-05	0.00186391	0.00118083	0	0.00118083	0.000108433	0.0010724
209	G	0.000593663	0	0.000593663	0.000119793	0.00047387	0.00054282	0	0.00054282	0.000111166	0.000431654	0.000791136	0	0.000791136	0.000106657	0.00068448	0.00163471	0	0.00163471	0.000105668	0.00152904	0.00200906	0	0.00200906	0.000101842	0.00190722	0.00134095	0	0.00134095	0.000138197	0.00120275
210	A	0.000264623	0.000264623	0	0	0	0.000352242	0.000352242	0	0	0	0.000291492	0.000291492	0	0	0	0.000316224	0.000316224	0	0	0	0.000300824	0.000300824	0	0	0	0.00034853	0.00034853	0	0	0
211	C	0.000483278	0	0.000483278	0.000137331	0.000345947	0.000505504	0	0.000505504	0.000151299	0.000354204	0.000670214	0	0.000670214	0.000152163	0.000518051	0.000652583	0	0.000652583	0.000155344	0.000497239	0.000718429	0	0.000718429	0.000165086	0.000553343	0.000749486	0	0.000749486	0.000155029	0.000594457
212	A	0.000258678	0.000258678	0	0	0	0.000248533	0.000248533	0	0	0	0.00022331	0.00022331	0	0	0	0.000270503	0.000270503	0	0	0	0.000244935	0.000244935	0	0	0	0.00031033	0.00031033	0	0	0
213	G	0.000510468	0	0.000510468	0.000160433	0.000350035	0.000581885	0	0.000581885	0.000176893	0.000404992	0.000701319	0	0.000701319	0.000190639	0.00051068	0.000889412	0	0.000889412	0.000268828	0.000620584	0.000921485	0	0.000921485	0.000275378	0.000646108	0.000936936	0	0.000936936	0.00030131	0.000635626
214	T	0.0002577	0.0002577	0	0	0	0.000309809	0.000309809	0	0	0	0.000258716	0.000258716	0	0	0	0.000321277	0.000321277	0	0	0	0.000271164	0.000271164	0	0	0	0.000295331	0.000295331	0	0	0
215	G	0.000911297	0	0.000911297	0.000401553	0.000509744	0.000831961	0	0.000831961	0.00037943	0.000452531	0.0011223	0	0.0011223	0.000443836	0.000678468	0.00151772	0	0.00151772	0.000607088	0.000910632	0.00157923	0	0.00157923	0.000619619	0.000959608	0.00138209	0	0.00138209	0.000493679	0.000888409
216	C	0.00122594	0	0.00122594	0.000645232	0.000580709	0.00131289	0	0.00131289	0.0006222	0.000690689	0.00109879	0	0.00109879	0.000387876	0.000710914	0.00219272	0	0.00219272	0.00125091	0.000941813	0.00151056	0	0.00151056	0.000563974	0.000946589	0.00163258	0	0.00163258	0.000564058	0.00106852
217	T	0.000265853	0.000265853	0	0	0	0.000271787	0.000271787	0	0	0	0.000225131	0.000225131	0	0	0	0.000295282	0.000295282	0	0	0	0.000241865	0.000241865	0	0	0	0.000256789	0.000256789	0	0	0
218	T	0.00027493	0.00027493	0	0	0	0.000251414	0.000251414	0	0	0	0.000219285	0.000219285	0	0	0	0.00019909	0.00019909	0	0	0	0.000212046	0.000212046	0	0	0	0.000263877	0.000263877	0	0	0
219	A	0.000206098	0.000206098	0	0	0	0.000221992	0.000221992	0	0	0	0.000231236	0.000231236	0	0	0	0.000232155	0.000232155	0	0	0	0.000244951	0.000244951	0	0	0	0.000292113	0.000292113	0	0	0
220	G	0.000403999	0	0.000403999	7.02165e-05	0.000333783	0.00041849	0	0.00041849	6.67322e-05	0.000351758	0.000707358	0	0.000707358	8.07435e-05	0.000626615	0.00181698	0	0.00181698	0.000102566	0.00171441	0.00237537	0	0.00237537	0.000158459	0.00221691	0.00110665	0	0.00110665	9.10864e-05	0.00101556
221	A	0.00021565	0.00021565	0	0	0	0.000233196	0.000233196	0	0	0	0.000209612	0.000209612	0	0	0	0.000228392	0.000228392	0	0	0	0.000249992	0.000249992	0	0	0	0.000246623	0.000246623	0	0	0
222	T	0.000279558	0.000279558	0	0	0	0.000286854	0.000286854	0	0	0	0.00026875	0.00026875	0	0	0	0.000298461	0.000298461	0	0	0	0.000292044	0.000292044	0	0	0	0.000322847	0.000322847	0	0	0
223	C	0.000491535	0	0.000491535	0.000160811	0.000330724	0.000619031	0	0.000619031	0.000233258	0.000385773	0.00072158	0	0.00072158	0.000119886	0.000601694	0.00165925	0	0.00165925	0.000227767	0.00143149	0.00203674	0	0.00203674	0.000144674	0.00189206	0.0011268	0	0.0011268	0.000239523	0.000887276
224	C	0.000683523	0	0.000683523	0.000319112	0.000364411	0.000711786	0	0.000711786	0.000283376	0.00042841	0.00115983	0	0.00115983	0.000420015	0.000739812	0.00189436	0	0.00189436	0.000333585	0.00156077	0.00247998	0	0.00247998	0.000430125	0.00204986	0.00132825	0	0.00132825	0.000344555	0.000983699
225	G	0.000548377	0	0.000548377	0.000138579	0.000409798	0.000558438	0	0.000558438	0.000161278	0.00039716	0.000755035	0	0.000755035	0.000143235	0.0006118	0.00160908	0	0.00160908	0.000146159	0.00146292	0.00167535	0	0.00167535	0.000140293	0.00153505	0.00150113	0	0.00150113	0.000146727	0.0013544
226	A	0.000241067	0.000241067	0	0	0	0.000255783	0.000255783	0	0	0	0.000273981	0.000273981	0	0	0	0.000265432	0.000265432	0	0	0	0.00026651	0.00026651	0	0	0	0.000264288	0.000264288	0	0	0
227	G	0.000529603	0	0.000529603	0.000126237	0.000403366	0.000460634	0	0.000460634	8.44496e-05	0.000376185	0.000695224	0	0.000695224	0.000105337	0.000589887	0.00137992	0	0.00137992	0.000112404	0.00126752	0.00161454	0	0.00161454	8.72322e-05	0.0015273	0.00107311	0	0.00107311	0.000107819	0.000965289
228	G	0.000456323	0	0.000456323	9.56012e-05	0.000360722	0.000441321	0	0.000441321	9.52727e-05	0.000346048	0.000669465	0	0.000669465	0.000117489	0.000551976	0.000762104	0	0.000762104	0.000103863	0.000658241	0.000808318	0	0.000808318	0.000148784	0.000659534	0.000819402	0	0.000819402	0.000145198	0.000674204
229	T	0.000222294	0.000222294	0	0	0	0.000244171	0.000244171	0	0	0	0.000229909	0.000229909	0	0	0	0.000236772	0.000236772	0	0	0	0.000232566	0.000232566	0	0	0	0.000258937	0.000258937	0	0	0
230	G	0.000599571	0	0.000599571	0.000160476	0.000439094	0.000514657	0	0.000514657	0.000128121	0.000386536	0.00081473	0	0.00081473	0.000144816	0.000669914	0.00209678	0	0.00209678	0.00013502	0.00196176	0.00248189	0	0.00248189	0.000121304	0.00236059	0.00135119	0	0.00135119	0.000156689	0.0011945
231	A	0.000297126	0.000297126	0	0	0	0.000294205	0.000294205	0	0	0	0.000295733	0.000295733	0	0	0	0.000287715	0.000287715	0	0	0	0.000304075	0.000304075	0	0	0	0.000339223	0.000339223	0	0	0
232	G	0.000663385	0	0.000663385	0.000280096	0.000383289	0.000587352	0	0.000587352	0.000174794	0.000412558	0.000669509	0	0.000669509	0.000134786	0.000534723	0.000879077	0	0.000879077	0.000267287	0.00061179	0.000887418	0	0.000887418	0.000254715	0.000632703	0.00086784	0	0.00086784	0.000196225	0.000671615
233	T	0.000276943	0.000276943	0	0	0	0.000285276	0.000285276	0	0	0	0.000258406	0.000258406	0	0	0	0.000268869	0.000268869	0	0	0	0.000279878	0.000279878	0	0	0	0.000273378	0.000273378	0	0	0
234	G	0.000547434	0	0.000547434	0.000136119	0.000411315	0.000522672	0	0.000522672	0.000171332	0.00035134	0.000744118	0	0.000744118	0.000162776	0.000581343	0.000805792	0	0.000805792	0.000155062	0.00065073	0.000882758	0	0.000882758	0.000182228	0.000700531	0.000996995	0	0.000996995	0.000173788	0.000823207
235	T	0.000266244	0.000266244	0	0	0	0.000244688	0.000244688	0	0	0	0.000259924	0.000259924	0	0	0	0.00024813	0.00024813	0	0	0	0.000267427	0.000267427	0	0	0	0.000278752	0.000278752	0	0	0
236	G	0.000480781	0	0.000480781	0.000112836	0.000367945	0.000459064	0	0.000459064	9.78333e-05	0.000361231	0.000776761	0	0.000776761	0.00011679	0.000659971	0.00175504	0	0.00175504	0.000121584	0.00163346	0.00217322	0	0.00217322	0.000149465	0.00202375	0.00115219	0	0.00115219	0.000132984	0.00101921
237	A	0.00032348	0.00032348	0	0	0	0.000321724	0.000321724	0	0	0	0.000332722	0.000332722	0	0	0	0.000300655	0.000300655	0	0	0	0.000332524	0.000332524	0	0	0	0.00032228	0.00032228	0	0	0
238	G	0.00045234	0	0.00045234	0.000141542	0.000310798	0.000436565	0	0.000436565	0.000125041	0.000311524	0.000513782	0	0.000513782	9.39172e-05	0.000419865	0.00112346	0	0.00112346	0.000137024	0.000986437	0.00107849	0	0.00107849	0.000104249	0.00097424	0.00106065	0	0.00106065	9.3165e-05	0.000967482
239	A	0.000249656	0.000249656	0	0	0	0.000230062	0.000230062	0	0	0	0.000246152	0.000246152	0	0	0	0.000244135	0.000244135	0	0	0	0.000238771	0.000238771	0	0	0	0.000251258	0.000251258	0	0	0
240	G	0.00108591	0	0.00108591	0.000545651	0.00054026	0.000734848	0	0.000734848	0.000337288	0.00039756	0.00106703	0	0.00106703	0.000378431	0.000688601	0.00194243	0	0.00194243	0.000495847	0.00144658	0.00194961	0	0.00194961	0.000393265	0.00155634	0.00168663	0	0.00168663	0.000506662	0.00117997
241	G	0.000823583	0	0.000823583	0.000308316	0.000515267	0.000637693	0	0.000637693	0.000237149	0.000400544	0.000953669	0	0.000953669	0.000279868	0.000673801	0.00165724	0	0.00165724	0.000309586	0.00134765	0.00164792	0	0.00164792	0.00018545	0.00146247	0.00142938	0	0.00142938	0.000305749	0.00112363
242	A	0.000283058	0.000283058	0	0	0	0.00027922	0.00027922	0	0	0	0.000276699	0.000276699	0	0	0	0.00027274	0.00027274	0	0	0	0.000320866	0.000320866	0	0	0	0.000305434	0.000305434	0	0	0
243	C	0.000493086	0	0.000493086	0.000149859	0.000343226	0.000538642	0	0.000538642	0.000161806	0.000376837	0.000613377	0	0.000613377	0.000130738	0.00048264	0.000674012	0	0.000674012	0.000187153	0.000486859	0.00078735	0	0.00078735	0.000181239	0.000606111	0.000759045	0	0.000759045	0.000173098	0.000585947
244	A	0.000313897	0.000313897	0	0	0	0.000335108	0.000335108	0	0	0	0.000318268	0.000318268	0	0	0	0.000353239	0.000353239	0	0	0	0.000366397	0.000366397	0	0	0	0.000392041	0.000392041	0	0	0
245	G	0.000480733	0	0.000480733	0.000143724	0.000337009	0.00048376	0	0.00048376	0.000137593	0.000346167	0.000543958	0	0.000543958	0.000112315	0.000431643	0.000924743	0	0.000924743	0.000202201	0.000722542	0.000827203	0	0.000827203	0.000176491	0.000650713	0.000956792	0	0.000956792	0.000175821	0.000780971
246	G	0.000560237	0	0.000560237	0.00014795	0.000412287	0.000515322	0	0.000515322	0.000122078	0.000393244	0.000586056	0	0.000586056	9.51248e-05	0.000490931	0.00130928	0	0.00130928	0.000170124	0.00113915	0.00120376	0	0.00120376	0.000164531	0.00103923	0.00120881	0	0.00120881	0.000180359	0.00102845
247	G	0.000492502	0	0.000492502	0.000128011	0.00036449	0.000467471	0	0.000467471	0.00011767	0.000349801	0.000580137	0	0.000580137	0.000119058	0.000461079	0.0010583	0	0.0010583	0.000145601	0.000912702	0.00107703	0	0.00107703	0.000146556	0.000930475	0.000996494	0	0.000996494	0.000159197	0.000837296
248	G	0.000925997	0	0.000925997	0.000529281	0.000396716	0.000865442	0	0.000865442	0.000432183	0.000433258	0.000993142	0	0.000993142	0.000399215	0.000593927	0.00173183	0	0.00173183	0.000695861	0.00103597	0.00148689	0	0.00148689	0.000610617	0.00087627	0.00156387	0	0.00156387	0.000610365	0.000953506
249	C	0.000440557	0	0.000440557	0.000124505	0.000316052	0.000428766	0	0.000428766	0.000107455	0.000321311	0.000581066	0	0.000581066	0.000117945	0.000463122	0.000724124	0	0.000724124	0.00012458	0.000599543	0.000735181	0	0.000735181	0.000112535	0.000622646	0.000818984	0	0.000818984	0.000126829	0.000692154
250	T	0.000251953	0.000251953	0	0	0	0.000259822	0.000259822	0	0	0	0.000256889	0.000256889	0	0	0	0.000271245	0.000271245	0	0	0	0.000258685	0.000258685	0	0	0	0.000320613	0.000320613	0	0	0
251	G	0.000501579	0	0.000501579	0.0001068	0.000394779	0.00046315	0	0.00046315	0.000142186	0.000320964	0.000633939	0	0.000633939	0.000111047	0.000522892	0.00113462	0	0.00113462	0.000126502	0.00100812	0.00118422	0	0.00118422	0.000137838	0.00104639	0.00107686	0	0.00107686	0.000152572	0.000924293
252	G	0.000600484	0	0.000600484	0.000160827	0.000439657	0.000485806	0	0.000485806	0.000125369	0.000360436	0.000681584	0	0.000681584	0.000141502	0.000540083	0.00134604	0	0.00134604	0.000167932	0.00117811	0.00125918	0	0.00125918	0.000119852	0.00113933	0.0012509	0	0.0012509	0.000220574	0.00103032
253	G	0.000601999	0	0.000601999	0.000189501	0.000412499	0.000495576	0	0.000495576	0.000140693	0.000354882	0.000751727	0	0.000751727	0.000147738	0.000603989	0.00131397	0	0.00131397	0.000260585	0.00105339	0.00155862	0	0.00155862	0.000298158	0.00126046	0.00120209	0	0.00120209	0.000258927	0.000943162
254	G	0.000732774	0	0.000732774	0.000387599	0.000345175	0.000696846	0	0.000696846	0.000340492	0.000356354	0.000711899	0	0.000711899	0.000197932	0.000513967	0.00104526	0	0.00104526	0.000462592	0.000582669	0.0010192	0	0.0010192	0.000397149	0.00062205	0.00110111	0	0.00110111	0.000356797	0.000744318
255	T	0.00020372	0.00020372	0	0	0	0.000207256	0.000207256	0	0	0	0.000208936	0.000208936	0	0	0	0.000254244	0.000254244	0	0	0	0.000201221	0.000201221	0	0	0	0.000243167	0.000243167	0	0	0
256	A	0.000261259	0.000261259	0	0	0	0.000271833	0.000271833	0	0	0	0.00024883	0.00024883	0	0	0	0.000273764	0.000273764	0	0	0	0.000251333	0.000251333	0	0	0	0.000259501	0.000259501	0	0	0
257	T	0.000257155	0.000257155	0	0	0	0.000254364	0.000254364	0	0	0	0.000245411	0.000245411	0	0	0	0.000247598	0.000247598	0	0	0	0.000230392	0.000230392	0	0	0	0.000249489	0.000249489	0	0	0
258	G	0.000668077	0	0.000668077	0.000271678	0.000396399	0.000647361	0	0.000647361	0.000243949	0.000403413	0.00100604	0	0.00100604	0.000337546	0.000668494	0.00206851	0	0.00206851	0.000353321	0.00171519	0.0023568	0	0.0023568	0.00035227	0.00200453	0.00143047	0	0.00143047	0.000290689	0.00113978
259	G	0.000546885	0	0.000546885	0.000141069	0.000405816	0.000574783	0	0.000574783	0.000157142	0.00041764	0.000769562	0	0.000769562	0.000120003	0.000649559	0.0013344	0	0.0013344	0.0001449	0.0011895	0.0017044	0	0.0017044	0.000154048	0.00155035	0.00115022	0	0.00115022	0.000113725	0.00103649
260	A	0.000254159	0.000254159	0	0	0	0.000270779	0.000270779	0	0	0	0.000261694	0.000261694	0	0	0	0.000267663	0.000267663	0	0	0	0.000312579	0.000312579	0	0	0	0.000302535	0.000302535	0	0	0
261	T	0.000240861	0.000240861	0	0	0	0.000230651	0.000230651	0	0	0	0.000206963	0.000206963	0	0	0	0.000282359	0.000282359	0	0	0	0.000241996	0.000241996	0	0	0	0.000233765	0.000233765	0	0	0
262	A	0.000241579	0.000241579	0	0	0	0.000245022	0.000245022	0	0	0	0.000208185	0.000208185	0	0	0	0.000226943	0.000226943	0	0	0	0.000217333	0.000217333	0	0	0	0.000231695	0.000231695	0	0	0
263	C	0.000546343	0	0.000546343	0.000186297	0.000360046	0.000583664	0	0.000583664	0.000241262	0.000342402	0.000653725	0	0.000653725	0.000224166	0.000429559	0.000739582	0	0.000739582	0.000286481	0.000453101	0.000714649	0	0.000714649	0.000260358	0.000454291	0.000827468	0	0.000827468	0.000274492	0.000552976
264	G	0.000681017	0	0.000681017	0.000258748	0.000422269	0.000658321	0	0.000658321	0.00022889	0.000429431	0.000817179	0	0.000817179	0.000276431	0.000540748	0.00101031	0	0.00101031	0.0003048	0.000705506	0.000992871	0	0.000992871	0.000251079	0.000741791	0.00103131	0	0.00103131	0.00026007	0.000771242
265	C	0.000526553	0	0.000526553	0.0001884	0.000338153	0.000496252	0	0.000496252	0.000143292	0.000352961	0.000605195	0	0.000605195	0.000170384	0.000434811	0.000647364	0	0.000647364	0.000143712	0.000503652	0.000748757	0	0.000748757	0.000190635	0.000558123	0.000821784	0	0.000821784	0.00023665	0.000585134
266	A	0.000287441	0.000287441	0	0	0	0.000316308	0.000316308	0	0	0	0.000321471	0.000321471	0	0	0	0.000310243	0.000310243	0	0	0	0.000308383	0.000308383	0	0	0	0.000311154	0.000311154	0	0	0
267	G	0.000390167	0	0.000390167	7.76451e-05	0.000312522	0.000447652	0	0.000447652	0.000136842	0.000310811	0.00054992	0	0.00054992	0.000104429	0.000445491	0.000993965	0	0.000993965	8.47054e-05	0.00090926	0.00133999	0	0.00133999	0.000119931	0.00122006	0.000885348	0	0.000885348	7.99412e-05	0.000805407
268	A	0.000260481	0.000260481	0	0	0	0.000256316	0.000256316	0	0	0	0.000274052	0.000274052	0	0	0	0.000264524	0.000264524	0	0	0	0.000282024	0.000282024	0	0	0	0.000210107	0.000210107	0	0	0
269	A	0.000240581	0.000240581	0	0	0	0.000229831	0.000229831	0	0	0	0.000219674	0.000219674	0	0	0	0.000233348	0.000233348	0	0	0	0.000232063	0.000232063	0	0	0	0.000263369	0.000263369	0	0	0
270	G	0.000402165	0	0.000402165	8.33401e-05	0.000318824	0.000411417	0	0.000411417	9.78045e-05	0.000313612	0.0006744	0	0.0006744	0.000110356	0.000564043	0.00103516	0	0.00103516	0.000105102	0.000930057	0.00116514	0	0.00116514	8.91531e-05	0.00107599	0.000949527	0	0.000949527	0.000142479	0.000807048
271	G	0.000430845	0	0.000430845	6.73196e-05	0.000363526	0.000415055	0	0.000415055	9.18824e-05	0.000323173	0.000602188	0	0.000602188	6.64177e-05	0.00053577	0.000986353	0	0.000986353	8.0827e-05	0.000905526	0.0011548	0	0.0011548	8.49458e-05	0.00106986	0.00094443	0	0.00094443	0.000102741	0.000841688
272	A	0.000287805	0.000287805	0	0	0	0.000321666	0.000321666	0	0	0	0.000301979	0.000301979	0	0	0	0.000358983	0.000358983	0	0	0	0.00032208	0.00032208	0	0	0	0.000349335	0.000349335	0	0	0
273	A	0.000253986	0.000253986	0	0	0	0.000304627	0.000304627	0	0	0	0.00033589	0.00033589	0	0	0	0.000391108	0.000391108	0	0	0	0.000300609	0.000300609	0	0	0	0.000375053	0.000375053	0	0	0
274	G	0.000448522	0	0.000448522	0.000132824	0.000315698	0.000488313	0	0.000488313	0.000166302	0.000322011	0.000633841	0	0.000633841	0.000134317	0.000499524	0.00101084	0	0.00101084	0.000110705	0.000900137	0.00115141	0	0.00115141	0.000102928	0.00104848	0.000988002	0	0.000988002	0.000128312	0.00085969
275	G	0.000506671	0	0.000506671	0.00013409	0.00037258	0.000577172	0	0.000577172	0.000179377	0.000397795	0.000721383	0	0.000721383	0.000126131	0.000595251	0.000865337	0	0.000865337	0.000171101	0.000694236	0.000862642	0	0.000862642	0.000162892	0.000699749	0.000988014	0	0.000988014	0.000190532	0.000797483
276	C	0.000494578	0	0.000494578	0.000120535	0.000374042	0.000485061	0	0.000485061	0.000173989	0.000311072	0.000635444	0	0.000635444	0.000121775	0.000513669	0.000744714	0	0.000744714	0.000180278	0.000564435	0.000777831	0	0.000777831	0.000138434	0.000639397	0.00083796	0	0.00083796	0.000134742	0.000703218
277	C	0.000480117	0	0.000480117	0.000140313	0.000339805	0.000420585	0	0.000420585	0.000137742	0.000282843	0.000640024	0	0.000640024	0.000158072	0.000481953	0.00102419	0	0.00102419	0.000165784	0.000858408	0.00131942	0	0.00131942	0.00016445	0.00115497	0.000869168	0	0.000869168	0.000157672	0.000711495
278	A	0.00025221	0.00025221	0	0	0	0.000278171	0.000278171	0	0	0	0.000266751	0.000266751	0	0	0	0.000235504	0.000235504	0	0	0	0.000287506	0.000287506	0	0	0	0.000291648	0.000291648	0	0	0
279	C	0.000440562	0	0.000440562	0.000158028	0.000282535	0.000517738	0	0.000517738	0.000178932	0.000338806	0.00063653	0	0.00063653	0.000157744	0.000478786	0.000687974	0	0.000687974	0.000190739	0.000497236	0.000703112	0	0.000703112	0.000144758	0.000558353	0.000704239	0	0.000704239	0.000162744	0.000541494
280	A	0.0002586	0.0002586	0	0	0	0.00028554	0.00028554	0	0	0	0.000264682	0.000264682	0	0	0	0.000292367	0.000292367	0	0	0	0.000266433	0.000266433	0	0	0	0.000325635	0.000325635	0	0	0
281	G	0.00122992	0	0.00122992	0.00083243	0.000397493	0.00145042	0	0.00145042	0.000872801	0.00057762	0.00116271	0	0.00116271	0.000575784	0.000586921	0.00237743	0	0.00237743	0.00139371	0.00098372	0.00220014	0	0.00220014	0.00110853	0.00109161	0.00198714	0	0.00198714	0.000976279	0.00101086
282	C	0.00212224	0	0.00212224	0.00143196	0.000690286	0.00201721	0	0.00201721	0.00118527	0.000831941	0.0016481	0	0.0016481	0.000796486	0.000851611	0.00392695	0	0.00392695	0.00211307	0.00181388	0.002311	0	0.002311	0.00109944	0.00121156	0.00274406	0	0.00274406	0.00144198	0.00130208
283	T	0.000239958	0.000239958	0	0	0	0.000269321	0.000269321	0	0	0	0.000257471	0.000257471	0	0	0	0.000270359	0.000270359	0	0	0	0.000272531	0.000272531	0	0	0	0.000260464	0.000260464	0	0	0
284	G	0.000715389	0	0.000715389	0.000336881	0.000378507	0.000699036	0	0.000699036	0.00031959	0.000379446	0.000725246	0	0.000725246	0.000240998	0.000484248	0.000961948	0	0.000961948	0.000382638	0.000579309	0.000849107	0	0.000849107	0.000249279	0.000599828	0.00111481	0	0.00111481	0.000390235	0.00072458
285	T	0.000304056	0.000304056	0	0	0	0.000273253	0.000273253	0	0	0	0.000291639	0.000291639	0	0	0	0.0002711	0.0002711	0	0	0	0.000311185	0.000311185	0	0	0	0.000323883	0.000323883	0	0	0
286	A	0.00032926	0.00032926	0	0	0	0.000299453	0.000299453	0	0	0	0.000286322	0.000286322	0	0	0	0.000260821	0.000260821	0	0	0	0.000267596	0.000267596	0	0	0	0.000343396	0.000343396	0	0	0
287	C	0.00100493	0	0.00100493	0.000424786	0.000580148	0.00103663	0	0.00103663	0.000558435	0.000478194	0.000909266	0	0.000909266	0.000293939	0.000615327	0.00134044	0	0.00134044	0.000744239	0.000596206	0.00133562	0	0.00133562	0.000625134	0.000710487	0.00144863	0	0.00144863	0.000708131	0.000740502
288	A	0.000237893	0.000237893	0	0	0	0.000298665	0.000298665	0	0	0	0.000295023	0.000295023	0	0	0	0.000274323	0.000274323	0	0	0	0.000280198	0.000280198	0	0	0	0.000302271	0.000302271	0	0	0
289	G	0.000476078	0	0.000476078	9.65813e-05	0.000379496	0.000577285	0	0.000577285	0.000170928	0.000406357	0.000932311	0	0.000932311	8.61991e-05	0.000846112	0.00333716	0	0.00333716	0.000167432	0.00316973	0.00519444	0	0.00519444	0.000149288	0.00504515	0.00148641	0	0.00148641	0.000101506	0.00138491
290	A	0.000271759	0.000271759	0	0	0	0.000256196	0.000256196	0	0	0	0.000271045	0.000271045	0	0	0	0.000267229	0.000267229	0	0	0	0.00027372	0.00027372	0	0	0	0.000276304	0.000276304	0	0	0
291	A	0.000273667	0.000273667	0	0	0	0.00026581	0.00026581	0	0	0	0.00031567	0.00031567	0	0	0	0.00026231	0.00026231	0	0	0	0.000286206	0.000286206	0	0	0	0.000270481	0.000270481	0	0	0
292	T	0.00026071	0.00026071	0	0	0	0.000290889	0.000290889	0	0	0	0.000267049	0.000267049	0	0	0	0.000325763	0.000325763	0	0	0	0.000290519	0.000290519	0	0	0	0.000277139	0.000277139	0	0	0
293	T	0.000286231	0.000286231	0	0	0	0.00025989	0.00025989	0	0	0	0.000264038	0.000264038	0	0	0	0.000299153	0.000299153	0	0	0	0.00026551	0.00026551	0	0	0	0.000314599	0.000314599	0	0	0
294	G	0.000547603	0	0.000547603	0.000145898	0.000401705	0.000492224	0	0.000492224	0.000126541	0.000365682	0.000872109	0	0.000872109	0.000119079	0.00075303	0.00260576	0	0.00260576	0.000116625	0.00248913	0.00363629	0	0.00363629	0.000160158	0.00347613	0.00140303	0	0.00140303	0.00013166	0.00127137
295	A	0.000310106	0.000310106	0	0	0	0.000358873	0.000358873	0	0	0	0.000286267	0.000286267	0	0	0	0.000308453	0.000308453	0	0	0	0.000319943	0.000319943	0	0	0	0.000298513	0.000298513	0	0	0
296	G	0.00046878	0	0.00046878	0.000102879	0.000365901	0.000511368	0	0.000511368	0.000117099	0.000394269	0.000733819	0	0.000733819	9.0595e-05	0.000643224	0.00173135	0	0.00173135	0.000141113	0.00159024	0.0025418	0	0.0025418	0.000150538	0.00239126	0.00100055	0	0.00100055	7.61181e-05	0.000924434
297	A	0.000268258	0.000268258	0	0	0	0.000291007	0.000291007	0	0	0	0.000241413	0.000241413	0	0	0	0.000256013	0.000256013	0	0	0	0.000264022	0.000264022	0	0	0	0.000254173	0.000254173	0	0	0
298	A	0.00026233	0.00026233	0	0	0	0.000256448	0.000256448	0	0	0	0.000311796	0.000311796	0	0	0	0.000238597	0.000238597	0	0	0	0.000243202	0.000243202	0	0	0	0.000253437	0.000253437	0	0	0
299	A	0.000275567	0.000275567	0	0	0	0.000264699	0.000264699	0	0	0	0.000261428	0.000261428	0	0	0	0.000298818	0.000298818	0	0	0	0.000249956	0.000249956	0	0	0	0.000298037	0.000298037	0	0	0
300	G	0.000818662	0	0.000818662	0.00024365	0.000575013	0.000932528	0	0.000932528	0.000323464	0.000609064	0.00118367	0	0.00118367	0.000313525	0.000870146	0.00285531	0	0.00285531	0.000440592	0.00241472	0.00396698	0	0.00396698	0.00038965	0.00357733	0.00171475	0	0.00171475	0.000308395	0.00140636
301	A	0.000248257	0.000248257	0	0	0	0.000272526	0.000272526	0	0	0	0.000294549	0.000294549	0	0	0	0.000288021	0.000288021	0	0	0	0.00027503	0.00027503	0	0	0	0.000241422	0.000241422	0	0	0
302	A	0.000291636	0.000291636	0	0	0	0.000269413	0.000269413	0	0	0	0.000242192	0.000242192	0	0	0	0.00028018	0.00028018	0	0	0	0.000263527	0.000263527	0	0	0	0.000281892	0.000281892	0	0	0
303	T	0.000236308	0.000236308	0	0	0	0.00023909	0.00023909	0	0	0	0.000236761	0.000236761	0	0	0	0.000271186	0.000271186	0	0	0	0.000233776	0.000233776	0	0	0	0.000309565	0.000309565	0	0	0
304	A	0.000303317	0.000303317	0	0	0	0.000294678	0.000294678	0	0	0	0.000329235	0.000329235	0	0	0	0.000310049	0.000310049	0	0	0	0.000256805	0.000256805	0	0	0	0.000342124	0.000342124	0	0	0
305	G	0.000428565	0	0.000428565	0.000105175	0.00032339	0.000444679	0	0.000444679	0.000135813	0.000308865	0.000626694	0	0.000626694	9.98578e-05	0.000526836	0.0012387	0	0.0012387	0.000126976	0.00111173	0.00141571	0	0.00141571	0.000121851	0.00129386	0.00100145	0	0.00100145	0.000101362	0.000900091
306	A	0.000247597	0.000247597	0	0	0	0.000242362	0.000242362	0	0	0	0.000257131	0.000257131	0	0	0	0.000265944	0.000265944	0	0	0	0.000249457	0.000249457	0	0	0	0.000257352	0.000257352	0	0	0
307	G	0.000468789	0	0.000468789	8.34697e-05	0.000385319	0.000407501	0	0.000407501	8.56187e-05	0.000321883	0.000709864	0	0.000709864	7.57339e-05	0.00063413	0.0015703	0	0.0015703	7.11288e-05	0.00149918	0.00194449	0	0.00194449	8.17479e-05	0.00186274	0.00126209	0	0.00126209	8.96454e-05	0.00117244
308	A	0.000303366	0.000303366	0	0	0	0.0003284	0.0003284	0	0	0	0.000234531	0.000234531	0	0	0	0.000280686	0.000280686	0	0	0	0.000268251	0.000268251	0	0	0	0.000392013	0.000392013	0	0	0
309	C	0.000413313	0	0.000413313	0.000123135	0.000290179	0.000375141	0	0.000375141	0.000131086	0.000244055	0.000521716	0	0.000521716	0.000132108	0.000389607	0.000591167	0	0.000591167	0.000129949	0.000461218	0.000588437	0	0.000588437	0.000136517	0.00045192	0.000648353	0	0.000648353	0.000111853	0.0005365
310	C	0.000416157	0	0.000416157	0.000122847	0.00029331	0.000374934	0	0.000374934	8.62774e-05	0.000288657	0.000643879	0	0.000643879	0.000115138	0.000528741	0.00108204	0	0.00108204	0.000130463	0.000951577	0.00128673	0	0.00128673	0.000142796	0.00114394	0.000850214	0	0.000850214	8.01715e-05	0.000770042
311	T	0.000273728	0.000273728	0	0	0	0.000276127	0.000276127	0	0	0	0.000276455	0.000276455	0	0	0	0.000339304	0.000339304	0	0	0	0.00031419	0.00031419	0	0	0	0.000325984	0.000325984	0	0	0
312	G	0.000674903	0	0.000674903	0.000250071	0.000424831	0.000800888	0	0.000800888	0.000377593	0.000423295	0.000777401	0	0.000777401	0.000204223	0.000573178	0.00097537	0	0.00097537	0.000286914	0.000688456	0.00131152	0	0.00131152	0.000429196	0.000882325	0.00123563	0	0.00123563	0.000370283	0.000865347
313	C	0.000595695	0	0.000595695	0.000252429	0.000343265	0.000608075	0	0.000608075	0.000309936	0.000298139	0.00071378	0	0.00071378	0.000248418	0.000465362	0.000844308	0	0.000844308	0.000332995	0.000511313	0.000851417	0	0.000851417	0.000246193	0.000605224	0.000925639	0	0.000925639	0.000332792	0.000592847
314	A	0.000275037	0.000275037	0	0	0	0.000314452	0.000314452	0	0	0	0.000288635	0.000288635	0	0	0	0.000297233	0.000297233	0	0	0	0.000269707	0.000269707	0	0	0	0.000282385	0.000282385	0	0	0
315	G	0.000693674	0	0.000693674	0.000268096	0.000425578	0.000962797	0	0.000962797	0.000508348	0.000454448	0.000779428	0	0.000779428	0.000215893	0.000563536	0.00132902	0	0.00132902	0.000484606	0.00084441	0.00128742	0	0.00128742	0.00047133	0.000816091	0.00129555	0	0.00129555	0.000412578	0.000882976
316	T	0.000231773	0.000231773	0	0	0	0.000277002	0.000277002	0	0	0	0.000261684	0.000261684	0	0	0	0.000232072	0.000232072	0	0	0	0.00024013	0.00024013	0	0	0	0.000259844	0.000259844	0	0	0
317	T	0.000237925	0.000237925	0	0	0	0.000243852	0.000243852	0	0	0	0.000288895	0.000288895	0	0	0	0.000321757	0.000321757	0	0	0	0.000296537	0.000296537	0	0	0	0.000344436	0.000344436	0	0	0
318	G	0.000507994	0	0.000507994	0.000118594	0.0003894	0.000453894	0	0.000453894	0.00010797	0.000345924	0.00072777	0	0.00072777	9.46872e-05	0.000633083	0.00141923	0	0.00141923	0.000110245	0.00130899	0.00166017	0	0.00166017	0.000121876	0.0015383	0.00133436	0	0.00133436	0.000115775	0.00121859
319	A	0.000309087	0.000309087	0	0	0	0.000321823	0.000321823	0	0	0	0.000318385	0.000318385	0	0	0	0.000329826	0.000329826	0	0	0	0.000315327	0.000315327	0	0	0	0.000353853	0.000353853	0	0	0
320	G	0.000440398	0	0.000440398	0.000109635	0.000330763	0.000526216	0	0.000526216	0.000117403	0.000408813	0.000778853	0	0.000778853	0.000103116	0.000675737	0.00135205	0	0.00135205	0.000100959	0.00125109	0.00164824	0	0.00164824	9.87855e-05	0.00154945	0.00127511	0	0.00127511	0.000120697	0.00115441
321	G	0.000517342	0	0.000517342	0.000133538	0.000383804	0.00051176	0	0.00051176	0.000151945	0.000359815	0.000667231	0	0.000667231	0.000127932	0.000539299	0.000879486	0	0.000879486	0.000110268	0.000769218	0.00098843	0	0.00098843	0.000134929	0.000853501	0.00105805	0	0.00105805	0.000144146	0.000913905
322	C	0.00046009	0	0.00046009	0.000145586	0.000314504	0.000475933	0	0.000475933	0.000180054	0.000295879	0.000586879	0	0.000586879	0.000164062	0.000422817	0.000777003	0	0.000777003	0.000160302	0.0006167	0.000780113	0	0.000780113	0.000161969	0.000618144	0.00086298	0	0.00086298	0.000190795	0.000672185
323	C	0.000496876	0	0.000496876	0.000186328	0.000310547	0.000392201	0	0.000392201	0.000136327	0.000255875	0.00062488	0	0.00062488	0.00018057	0.000444311	0.000967433	0	0.000967433	0.000143372	0.000824061	0.00118244	0	0.00118244	0.000170028	0.00101241	0.000896885	0	0.000896885	0.000183852	0.000713033
324	A	0.000267725	0.000267725	0	0	0	0.000277759	0.000277759	0	0	0	0.000260914	0.000260914	0	0	0	0.000264723	0.000264723	0	0	0	0.00024499	0.00024499	0	0	0	0.000295929	0.000295929	0	0	0
325	G	0.000719368	0	0.000719368	0.000323716	0.000395652	0.000815899	0	0.000815899	0.000430962	0.000384937	0.00084238	0	0.00084238	0.000307311	0.000535069	0.0012909	0	0.0012909	0.000608481	0.000682415	0.00117607	0	0.00117607	0.000386611	0.000789459	0.00132099	0	0.00132099	0.000546383	0.000774607
326	C	0.000583624	0	0.000583624	0.000247878	0.000335746	0.000596204	0	0.000596204	0.00030545	0.000290754	0.00070682	0	0.00070682	0.000232694	0.000474127	0.000860764	0	0.000860764	0.000228661	0.000632103	0.00104101	0	0.00104101	0.000270755	0.000770252	0.000889086	0	0.000889086	0.000303803	0.000585282
327	A	0.000273655	0.000273655	0	0	0	0.000266371	0.000266371	0	0	0	0.000254824	0.000254824	0	0	0	0.000297918	0.000297918	0	0	0	0.00031044	0.00031044	0	0	0	0.000304391	0.000304391	0	0	0
328	G	0.000408414	0	0.000408414	8.29735e-05	0.00032544	0.000406084	0	0.000406084	6.92547e-05	0.00033683	0.0006132	0	0.0006132	6.31716e-05	0.000550029	0.00142771	0	0.00142771	8.30595e-05	0.00134465	0.00181661	0	0.00181661	6.82294e-05	0.00174838	0.00111609	0	0.00111609	8.60761e-05	0.00103001
329	G	0.000529287	0	0.000529287	0.000232664	0.000296623	0.000489776	0	0.000489776	0.000176277	0.000313499	0.000779589	0	0.000779589	0.000284282	0.000495307	0.000768922	0	0.000768922	0.00024074	0.000528182	0.000874386	0	0.000874386	0.000332876	0.00054151	0.000860516	0	0.000860516	0.000231416	0.0006291
330	T	0.000257764	0.000257764	0	0	0	0.000273344	0.000273344	0	0	0	0.000241258	0.000241258	0	0	0	0.000257368	0.000257368	0	0	0	0.000229271	0.000229271	0	0	0	0.00027579	0.00027579	0	0	0
331	C	0.00041056	0	0.00041056	0.000130042	0.000280518	0.000372165	0	0.000372165	0.000117359	0.000254806	0.000677441	0	0.000677441	0.000143368	0.000534073	0.00172255	0	0.00172255	0.000143931	0.00157862	0.00239674	0	0.00239674	0.000163718	0.00223302	0.0011908	0	0.0011908	0.000177249	0.00101355
332	G	0.000485407	0	0.000485407	0.00013162	0.000353787	0.000482854	0	0.000482854	0.000148898	0.000333956	0.000718792	0	0.000718792	0.000157408	0.000561384	0.00147213	0	0.00147213	0.000198273	0.00127386	0.00185451	0	0.00185451	0.000174924	0.00167959	0.00108478	0	0.00108478	0.000167495	0.000917281
333	G	0.000743816	0	0.000743816	0.000303522	0.000440294	0.000894043	0	0.000894043	0.000402105	0.000491938	0.00099355	0	0.00099355	0.000374654	0.000618897	0.00143896	0	0.00143896	0.000568134	0.000870828	0.00137635	0	0.00137635	0.000587136	0.000789213	0.00148508	0	0.00148508	0.000527283	0.000957799
334	C	0.000420267	0	0.000420267	0.000138234	0.000282034	0.000411183	0	0.000411183	0.000156186	0.000254997	0.000605351	0	0.000605351	0.00019923	0.000406122	0.000799235	0	0.000799235	0.00015142	0.000647815	0.000776897	0	0.000776897	0.000147193	0.000629704	0.000911668	0	0.000911668	0.000187811	0.000723857
335	T	0.000253315	0.000253315	0	0	0	0.00028517	0.00028517	0	0	0	0.000252109	0.000252109	0	0	0	0.000307443	0.000307443	0	0	0	0.000267478	0.000267478	0	0	0	0.000309676	0.000309676	0	0	0
336	G	0.000554519	0	0.000554519	0.000179267	0.000375253	0.000538194	0	0.000538194	0.000186503	0.000351691	0.000818472	0	0.000818472	0.000231188	0.000587284	0.00169542	0	0.00169542	0.00022289	0.00147253	0.0021757	0	0.0021757	0.00024306	0.00193264	0.00122287	0	0.00122287	0.00020955	0.00101332
337	G	0.000542194	0	0.000542194	0.000110104	0.00043209	0.000512046	0	0.000512046	0.000109648	0.000402398	0.000774699	0	0.000774699	0.000109266	0.000665433	0.00171177	0	0.00171177	0.000108996	0.00160277	0.00209712	0	0.00209712	9.51094e-05	0.00200201	0.00126197	0	0.00126197	0.000111523	0.00115045
338	A	0.000282665	0.000282665	0	0	0	0.000281193	0.000281193	0	0	0	0.000344807	0.000344807	0	0	0	0.000311371	0.000311371	0	0	0	0.000321293	0.000321293	0	0	0	0.000318863	0.000318863	0	0	0
339	C	0.00037919	0	0.00037919	0.000115607	0.000263583	0.000425583	0	0.000425583	0.000106662	0.000318921	0.000528277	0	0.000528277	0.000122246	0.000406031	0.000641827	0	0.000641827	0.000113302	0.000528525	0.000665623	0	0.000665623	0.000105966	0.000559657	0.000656832	0	0.000656832	0.000123156	0.000533676
340	T	0.000251684	0.000251684	0	0	0	0.00022787	0.00022787	0	0	0	0.000206058	0.000206058	0	0	0	0.000247493	0.000247493	0	0	0	0.000256895	0.000256895	0	0	0	0.000212173	0.000212173	0	0	0
341	A	0.000222418	0.000222418	0	0	0	0.000210548	0.000210548	0	0	0	0.000212146	0.000212146	0	0	0	0.000207274	0.000207274	0	0	0	0.000201839	0.000201839	0	0	0	0.000223235	0.000223235	0	0	0
342	A	0.000246957	0.000246957	0	0	0	0.000251053	0.000251053	0	0	0	0.000249976	0.000249976	0	0	0	0.000260363	0.000260363	0	0	0	0.00025378	0.00025378	0	0	0	0.000209139	0.000209139	0	0	0
343	C	0.000541642	0	0.000541642	0.00017192	0.000369721	0.000751371	0	0.000751371	0.000304177	0.000447194	0.000626299	0	0.000626299	0.000164472	0.000461827	0.00105866	0	0.00105866	0.000294436	0.000764224	0.000905962	0	0.000905962	0.000256938	0.000649024	0.00111586	0	0.00111586	0.000270868	0.00084499
344	T	0.000252471	0.000252471	0	0	0	0.000282072	0.000282072	0	0	0	0.000285584	0.000285584	0	0	0	0.000272961	0.000272961	0	0	0	0.000271488	0.000271488	0	0	0	0.000298281	0.000298281	0	0	0
345	C	0.000356788	0	0.000356788	9.87455e-05	0.000258042	0.000360642	0	0.000360642	0.000127032	0.00023361	0.000603697	0	0.000603697	9.09381e-05	0.000512759	0.0014251	0	0.0014251	0.000119197	0.0013059	0.00173216	0	0.00173216	0.000106277	0.00162588	0.00101764	0	0.00101764	9.22423e-05	0.000925399
346	T	0.000282245	0.000282245	0	0	0	0.000268656	0.000268656	0	0	0	0.000276417	0.000276417	0	0	0	0.000296329	0.000296329	0	0	0	0.000256292	0.000256292	0	0	0	0.00037712	0.00037712	0	0	0
347	C	0.000377308	0	0.000377308	0.000108605	0.000268703	0.000401153	0	0.000401153	0.000112756	0.000288396	0.000589328	0	0.000589328	0.000110155	0.000479173	0.00124142	0	0.00124142	8.92391e-05	0.00115218	0.00145757	0	0.00145757	0.000105991	0.00135158	0.000937451	0	0.000937451	9.8942e-05	0.000838509
348	C	0.000455774	0	0.000455774	0.000138795	0.000316979	0.000421459	0	0.000421459	0.000122745	0.000298715	0.000600139	0	0.000600139	0.000151138	0.000449001	0.00101734	0	0.00101734	0.000172207	0.000845137	0.00115242	0	0.00115242	0.000135061	0.00101736	0.000837646	0	0.000837646	0.000152482	0.000685164
349	A	0.000252588	0.000252588	0	0	0	0.000279819	0.000279819	0	0	0	0.000317934	0.000317934	0	0	0	0.000290262	0.000290262	0	0	0	0.000308279	0.000308279	0	0	0	0.000292198	0.000292198	0	0	0
350	G	0.000539153	0	0.000539153	0.000163638	0.000375515	0.000572488	0	0.000572488	0.000191926	0.000380562	0.000691898	0	0.000691898	0.000134597	0.0005573	0.000984056	0	0.000984056	0.000171459	0.000812597	0.000968229	0	0.000968229	0.00013878	0.00082945	0.00107382	0	0.00107382	0.000164969	0.00090885
351	C	0.000597685	0	0.000597685	0.000239835	0.00035785	0.000674608	0	0.000674608	0.000283755	0.000390853	0.000751128	0	0.000751128	0.000202614	0.000548514	0.00117485	0	0.00117485	0.000454909	0.000719937	0.00107321	0	0.00107321	0.00031847	0.000754741	0.0011562	0	0.0011562	0.000375534	0.000780662
352	C	0.000480611	0	0.000480611	0.000142474	0.000338138	0.00045226	0	0.00045226	0.000200271	0.000251989	0.000613606	0	0.000613606	0.000138592	0.000475014	0.00131545	0	0.00131545	0.000182943	0.0011325	0.00168296	0	0.00168296	0.000186003	0.00149696	0.000989985	0	0.000989985	0.000150339	0.000839646
353	A	0.000277657	0.000277657	0	0	0	0.000255785	0.000255785	0	0	0	0.000307011	0.000307011	0	0	0	0.000308975	0.000308975	0	0	0	0.000282904	0.000282904	0	0	0	0.000293432	0.000293432	0	0	0
354	C	0.0004368	0	0.0004368	0.000124123	0.000312676	0.000439031	0	0.000439031	0.000146711	0.00029232	0.000565728	0	0.000565728	0.000132784	0.000432943	0.00066523	0	0.00066523	0.000185971	0.000479259	0.000673824	0	0.000673824	0.000141221	0.000532603	0.000730335	0	0.000730335	0.000165243	0.000565092
355	A	0.000280426	0.000280426	0	0	0	0.000308354	0.000308354	0	0	0	0.000269675	0.000269675	0	0	0	0.000266254	0.000266254	0	0	0	0.000233814	0.000233814	0	0	0	0.000356898	0.000356898	0	0	0
356	G	0.00055593	0	0.00055593	0.000201122	0.000354809	0.000590621	0	0.000590621	0.000245814	0.000344807	0.000671953	0	0.000671953	0.000197106	0.000474847	0.000706079	0	0.000706079	0.000168526	0.000537553	0.000904775	0	0.000904775	0.000299712	0.000605063	0.000880534	0	0.000880534	0.000180806	0.000699729
357	T	0.000246033	0.000246033	0	0	0	0.000261623	0.000261623	0	0	0	0.000288268	0.000288268	0	0	0	0.000341056	0.000341056	0	0	0	0.000303385	0.000303385	0	0	0	0.000322622	0.000322622	0	0	0
358	A	0.000248803	0.000248803	0	0	0	0.000192896	0.000192896	0	0	0	0.000246619	0.000246619	0	0	0	0.00023212	0.00023212	0	0	0	0.000244982	0.000244982	0	0	0	0.000215961	0.000215961	0	0	0
359	A	0.000216347	0.000216347	0	0	0	0.000216899	0.000216899	0	0	0	0.000219588	0.000219588	0	0	0	0.000222075	0.000222075	0	0	0	0.00022387	0.00022387	0	0	0	0.000230809	0.000230809	0	0	0
360	T	0.000284089	0.000284089	0	0	0	0.000283612	0.000283612	0	0	0	0.000265041	0.000265041	0	0	0	0.000287343	0.000287343	0	0	0	0.00028995	0.00028995	0	0	0	0.000290635	0.000290635	0	0	0
361	G	0.000571081	0	0.000571081	0.000124148	0.000446933	0.000595967	0	0.000595967	0.000146734	0.000449233	0.000877351	0	0.000877351	0.000144904	0.000732446	0.00230163	0	0.00230163	0.000137991	0.00216364	0.00267334	0	0.00267334	0.000158885	0.00251446	0.00151405	0	0.00151405	0.000155949	0.0013581
362	A	0.0002772	0.0002772	0	0	0	0.000296481	0.000296481	0	0	0	0.000293406	0.000293406	0	0	0	0.000288925	0.000288925	0	0	0	0.000289957	0.000289957	0	0	0	0.000334146	0.000334146	0	0	0
363	C	0.000515141	0	0.000515141	0.000162727	0.000352414	0.000492768	0	0.000492768	0.000128598	0.00036417	0.000605797	0	0.000605797	0.000165425	0.000440372	0.000645547	0	0.000645547	0.000131538	0.000514009	0.000632147	0	0.000632147	0.000126759	0.000505388	0.000772115	0	0.000772115	0.00016299	0.000609125
364	C	0.000520732	0	0.000520732	0.000142719	0.000378013	0.00042262	0	0.00042262	0.000123359	0.000299261	0.000611624	0	0.000611624	0.000132614	0.00047901	0.00115491	0	0.00115491	0.000130273	0.00102463	0.00137215	0	0.00137215	0.000160605	0.00121154	0.000904141	0	0.000904141	0.000119573	0.000784568
365	C	0.000519533	0	0.000519533	0.000131822	0.000387711	0.000442862	0	0.000442862	0.000128832	0.000314029	0.000684415	0	0.000684415	0.000127467	0.000556948	0.00147069	0	0.00147069	0.000149849	0.00132084	0.00157276	0	0.00157276	0.000149905	0.00142286	0.001208	0	0.001208	0.000122383	0.00108562
366	A	0.000245893	0.000245893	0	0	0	0.000278996	0.000278996	0	0	0	0.000278939	0.000278939	0	0	0	0.000306156	0.000306156	0	0	0	0.000300245	0.000300245	0	0	0	0.000297685	0.000297685	0	0	0
367	G	0.000452267	0	0.000452267	0.000101809	0.000350458	0.000435267	0	0.000435267	9.80226e-05	0.000337245	0.000731738	0	0.000731738	8.71117e-05	0.000644626	0.00180625	0	0.00180625	9.90194e-05	0.00170723	0.00231613	0	0.00231613	9.09761e-05	0.00222516	0.00105379	0	0.00105379	0.000101019	0.00095277
368	A	0.000279509	0.000279509	0	0	0	0.00030231	0.00030231	0	0	0	0.000274389	0.000274389	0	0	0	0.000320806	0.000320806	0	0	0	0.000258835	0.000258835	0	0	0	0.000322152	0.000322152	0	0	0
369	C	0.000456848	0	0.000456848	0.000128116	0.000328732	0.000472864	0	0.000472864	0.000135444	0.000337421	0.00059755	0	0.00059755	0.000126359	0.000471191	0.000707509	0	0.000707509	0.000144263	0.000563246	0.000732301	0	0.000732301	0.000131764	0.000600538	0.000767816	0	0.000767816	0.000190608	0.000577208
370	A	0.000275412	0.000275412	0	0	0	0.000261355	0.000261355	0	0	0	0.000241463	0.000241463	0	0	0	0.00027437	0.00027437	0	0	0	0.000253808	0.000253808	0	0	0	0.000258579	0.000258579	0	0	0
371	G	0.000454359	0	0.000454359	8.36978e-05	0.000370662	0.000510286	0	0.000510286	0.000135041	0.000375246	0.000756651	0	0.000756651	0.000108939	0.000647712	0.00207074	0	0.00207074	8.98819e-05	0.00198086	0.002425	0	0.002425	0.000111348	0.00231365	0.00138703	0	0.00138703	0.000131483	0.00125555
372	A	0.000261941	0.000261941	0	0	0	0.000234532	0.000234532	0	0	0	0.000216873	0.000216873	0	0	0	0.000246931	0.000246931	0	0	0	0.000262431	0.000262431	0	0	0	0.000242544	0.000242544	0	0	0
373	G	0.000420566	0	0.000420566	0.000122292	0.000298274	0.000509832	0	0.000509832	0.000162763	0.000347068	0.000669945	0	0.000669945	0.000108896	0.000561049	0.00148174	0	0.00148174	0.000158071	0.00132367	0.00187428	0	0.00187428	0.000160072	0.00171421	0.00104653	0	0.00104653	0.000113427	0.000933099
374	A	0.000213718	0.000213718	0	0	0	0.000226425	0.000226425	0	0	0	0.000279783	0.000279783	0	0	0	0.000277546	0.000277546	0	0	0	0.000240194	0.000240194	0	0	0	0.000274226	0.000274226	0	0	0
375	A	0.000242129	0.000242129	0	0	0	0.000282684	0.000282684	0	0	0	0.000278766	0.000278766	0	0	0	0.000241904	0.000241904	0	0	0	0.000268528	0.000268528	0	0	0	0.000278101	0.000278101	0	0	0
376	A	0.000310388	0.000310388	0	0	0	0.000286472	0.000286472	0	0	0	0.000272522	0.000272522	0	0	0	0.000316035	0.000316035	0	0	0	0.000278749	0.000278749	0	0	0	0.000325619	0.000325619	0	0	0
377	G	0.000568896	0	0.000568896	0.000151571	0.000417325	0.000512806	0	0.000512806	0.000131269	0.000381538	0.000712087	0	0.000712087	0.000124314	0.000587774	0.00109084	0	0.00109084	0.000256014	0.000834828	0.00100392	0	0.00100392	0.000147483	0.000856438	0.0010806	0	0.0010806	0.000163068	0.000917528
378	C	0.000788031	0	0.000788031	0.000375204	0.000412826	0.000753321	0	0.000753321	0.000299842	0.000453479	0.0008435	0	0.0008435	0.000295347	0.000548154	0.00122007	0	0.00122007	0.00049264	0.00072743	0.00101266	0	0.00101266	0.000284376	0.00072828	0.00119752	0	0.00119752	0.000465885	0.000731637
379	C	0.000501604	0	0.000501604	0.000162765	0.000338839	0.000478904	0	0.000478904	0.000144173	0.000334732	0.000687761	0	0.000687761	0.000160314	0.000527447	0.00122931	0	0.00122931	0.00015656	0.00107275	0.00172817	0	0.00172817	0.000159403	0.00156877	0.00100103	0	0.00100103	0.000160782	0.00084025
380	A	0.000278614	0.000278614	0	0	0	0.0002658	0.0002658	0	0	0	0.000310511	0.000310511	0	0	0	0.000295704	0.000295704	0	0	0	0.000268918	0.000268918	0	0	0	0.000324537	0.000324537	0	0	0
381	G	0.000463189	0	0.000463189	9.32527e-05	0.000369937	0.000442065	0	0.000442065	6.801e-05	0.000374055	0.000836649	0	0.000836649	6.1428e-05	0.000775221	0.00256234	0	0.00256234	9.27164e-05	0.00246963	0.00292707	0	0.00292707	0.000119668	0.0028074	0.00136499	0	0.00136499	9.39464e-05	0.00127104
382	A	0.000252133	0.000252133	0	0	0	0.000308135	0.000308135	0	0	0	0.000272715	0.000272715	0	0	0	0.000259514	0.000259514	0	0	0	0.000274587	0.000274587	0	0	0	0.000288489	0.000288489	0	0	0
383	C	0.000333681	0	0.000333681	9.13773e-05	0.000242304	0.000447725	0	0.000447725	0.000109078	0.000338648	0.000602678	0	0.000602678	0.00011462	0.000488058	0.000690307	0	0.000690307	0.000104741	0.000585566	0.000649307	0	0.000649307	9.62585e-05	0.000553049	0.000637315	0	0.000637315	9.29418e-05	0.000544374
384	T	0.000315766	0.000315766	0	0	0	0.000314823	0.000314823	0	0	0	0.000329083	0.000329083	0	0	0	0.000373296	0.000373296	0	0	0	0.000291959	0.000291959	0	0	0	0.000411572	0.000411572	0	0	0
385	C	0.000516775	0	0.000516775	0.000149593	0.000367182	0.00050403	0	0.00050403	0.000182226	0.000321804	0.000794963	0	0.000794963	0.000162007	0.000632957	0.00225054	0	0.00225054	0.000170419	0.00208012	0.00280387	0	0.00280387	0.000208323	0.00259555	0.00133533	0	0.00133533	0.000161687	0.00117364
386	A	0.000245272	0.000245272	0	0	0	0.000227708	0.000227708	0	0	0	0.00027085	0.00027085	0	0	0	0.000269215	0.000269215	0	0	0	0.000280146	0.000280146	0	0	0	0.000304429	0.000304429	0	0	0
387	T	0.00022289	0.00022289	0	0	0	0.000264623	0.000264623	0	0	0	0.000281355	0.000281355	0	0	0	0.000271126	0.000271126	0	0	0	0.000250812	0.000250812	0	0	0	0.00028506	0.00028506	0	0	0
388	A	0.00022012	0.00022012	0	0	0	0.000200757	0.000200757	0	0	0	0.000199589	0.000199589	0	0	0	0.000197849	0.000197849	0	0	0	0.000199063	0.000199063	0	0	0	0.000226986	0.000226986	0	0	0
389	A	0.000280899	0.000280899	0	0	0	0.000268428	0.000268428	0	0	0	0.000275044	0.000275044	0	0	0	0.000277668	0.000277668	0	0	0	0.000278274	0.000278274	0	0	0	0.000306418	0.000306418	0	0	0
390	A	0.000221302	0.000221302	0	0	0	0.000231549	0.000231549	0	0	0	0.000251906	0.000251906	0	0	0	0.000270413	0.000270413	0	0	0	0.000242057	0.000242057	0	0	0	0.000278695	0.000278695	0	0	0
391	G	0.00106668	0	0.00106668	0.000631715	0.000434969	0.00116468	0	0.00116468	0.000555868	0.000608808	0.0012135	0	0.0012135	0.000538339	0.000675162	0.00224451	0	0.00224451	0.00126684	0.000977669	0.00151496	0	0.00151496	0.000588899	0.000926061	0.00173915	0	0.00173915	0.000737785	0.00100136
392	C	0.00170534	0	0.00170534	0.000800813	0.000904524	0.00120055	0	0.00120055	0.000616284	0.00058427	0.00118662	0	0.00118662	0.000488534	0.000698089	0.0025944	0	0.0025944	0.00111344	0.00148095	0.00203584	0	0.00203584	0.000715147	0.00132069	0.00195137	0	0.00195137	0.000835972	0.0011154
393	T	0.000191246	0.000191246	0	0	0	0.000225371	0.000225371	0	0	0	0.000194809	0.000194809	0	0	0	0.000223488	0.000223488	0	0	0	0.00019485	0.00019485	0	0	0	0.000265205	0.000265205	0	0	0
394	T	0.00029912	0.00029912	0	0	0	0.000300168	0.000300168	0	0	0	0.000267139	0.000267139	0	0	0	0.000341098	0.000341098	0	0	0	0.000290693	0.000290693	0	0	0	0.000311508	0.000311508	0	0	0
395	G	0.000684264	0	0.000684264	0.000319543	0.00036472	0.000848994	0	0.000848994	0.000357977	0.000491018	0.0008874	0	0.0008874	0.000270193	0.000617206	0.00121234	0	0.00121234	0.00038984	0.000822495	0.0010433	0	0.0010433	0.000305403	0.0007379	0.00118994	0	0.00118994	0.000397046	0.000792895
396	C	0.000659481	0	0.000659481	0.000299363	0.000360119	0.000633767	0	0.000633767	0.00023284	0.000400926	0.000784989	0	0.000784989	0.000209862	0.000575127	0.00117157	0	0.00117157	0.000347411	0.000824162	0.00113757	0	0.00113757	0.000297212	0.000840361	0.00109606	0	0.00109606	0.000269522	0.000826534
397	T	0.00028793	0.00028793	0	0	0	0.000226804	0.000226804	0	0	0	0.000291696	0.000291696	0	0	0	0.000298637	0.000298637	0	0	0	0.000326239	0.000326239	0	0	0	0.00030863	0.00030863	0	0	0
398	G	0.000616963	0	0.000616963	0.000117357	0.000499606	0.000508387	0	0.000508387	0.000124303	0.000384084	0.00108983	0	0.00108983	0.00015742	0.000932413	0.00375515	0	0.00375515	0.000131693	0.00362345	0.00489261	0	0.00489261	0.000163248	0.00472936	0.00187982	0	0.00187982	0.000143201	0.00173662
399	A	0.00030399	0.00030399	0	0	0	0.000320135	0.000320135	0	0	0	0.000264386	0.000264386	0	0	0	0.000298796	0.000298796	0	0	0	0.000286124	0.000286124	0	0	0	0.000283045	0.000283045	0	0	0
400	G	0.000663737	0	0.000663737	0.000336384	0.000327353	0.000887972	0	0.000887972	0.000504176	0.000383797	0.000977371	0	0.000977371	0.000345274	0.000632097	0.00155176	0	0.00155176	0.000590269	0.000961493	0.00135313	0	0.00135313	0.000440622	0.000912507	0.00146978	0	0.00146978	0.000601606	0.000868171
401	C	0.000800167	0	0.000800167	0.000338532	0.000461635	0.000878417	0	0.000878417	0.000366007	0.00051241	0.000912435	0	0.000912435	0.000332544	0.000579891	0.00140073	0	0.00140073	0.000475955	0.000924779	0.00129499	0	0.00129499	0.000243612	0.00105138	0.00111181	0	0.00111181	0.000302325	0.00080949
402	A	0.000281386	0.000281386	0	0	0	0.000270812	0.000270812	0	0	0	0.000247318	0.000247318	0	0	0	0.000246067	0.000246067	0	0	0	0.000223786	0.000223786	0	0	0	0.000264924	0.000264924	0	0	0
403	A	0.000251187	0.000251187	0	0	0	0.000243564	0.000243564	0	0	0	0.000256613	0.000256613	0	0	0	0.000230698	0.000230698	0	0	0	0.000209569	0.000209569	0	0	0	0.000243225	0.000243225	0	0	0
404	A	0.00024686	0.00024686	0	0	0	0.000279326	0.000279326	0	0	0	0.000250303	0.000250303	0	0	0	0.000261479	0.000261479	0	0	0	0.000238943	0.000238943	0	0	0	0.000267714	0.000267714	0	0	0
405	A	0.000222819	0.000222819	0	0	0	0.000202988	0.000202988	0	0	0	0.000229588	0.000229588	0	0	0	0.000211849	0.000211849	0	0	0	0.000234665	0.000234665	0	0	0	0.000249956	0.000249956	0	0	0
406	T	0.000290259	0.000290259	0	0	0	0.000338785	0.000338785	0	0	0	0.000293162	0.000293162	0	0	0	0.000567674	0.000567674	0	0	0	0.000262008	0.000262008	0	0	0	0.000432599	0.000432599	0	0	0
407	T	0.000316299	0.000316299	0	0	0	0.000386064	0.000386064	0	0	0	0.000332551	0.000332551	0	0	0	0.000298056	0.000298056	0	0	0	0.000210056	0.000210056	0	0	0	0.000397853	0.000397853	0	0	0
408	A	0.000292068	0.000292068	0	0	0	0.000299568	0.000299568	0	0	0	0.000257928	0.000257928	0	0	0	0.000326814	0.000326814	0	0	0	0.000274419	0.000274419	0	0	0	0.000347493	0.000347493	0	0	0
409	A	0.000280594	0.000280594	0	0	0	0.000351951	0.000351951	0	0	0	0.000321826	0.000321826	0	0	0	0.000339533	0.000339533	0	0	0	0.000295766	0.000295766	0	0	0	0.000389378	0.000389378	0	0	0
410	G	0.000473806	0	0.000473806	7.26273e-05	0.000401179	0.000437943	0	0.000437943	8.16503e-05	0.000356292	0.000701136	0	0.000701136	8.38011e-05	0.000617335	0.00171901	0	0.00171901	7.9483e-05	0.00163953	0.00165842	0	0.00165842	7.38407e-05	0.00158458	0.0014127	0	0.0014127	7.53935e-05	0.00133731
411	G	0.000522168	0	0.000522168	0.000177144	0.000345025	0.000555481	0	0.000555481	0.00013887	0.000416611	0.000746523	0	0.000746523	0.000154356	0.000592167	0.00158598	0	0.00158598	0.00015719	0.00142879	0.00170632	0	0.00170632	0.000170532	0.00153579	0.00123098	0	0.00123098	0.000134018	0.00109696
412	G	0.000551225	0	0.000551225	0.000130858	0.000420367	0.000636662	0	0.000636662	0.000169277	0.000467385	0.00100212	0	0.00100212	0.000143361	0.000858762	0.00317958	0	0.00317958	0.000165	0.00301458	0.00387372	0	0.00387372	0.000158685	0.00371503	0.00168004	0	0.00168004	0.000151265	0.00152877
413	A	0.00029541	0.00029541	0	0	0	0.000335962	0.000335962	0	0	0	0.000320793	0.000320793	0	0	0	0.000308622	0.000308622	0	0	0	0.000312228	0.000312228	0	0	0	0.000283363	0.000283363	0	0	0
414	A	0.000270965	0.000270965	0	0	0	0.000314334	0.000314334	0	0	0	0.000282987	0.000282987	0	0	0	0.000267941	0.000267941	0	0	0	0.000275323	0.000275323	0	0	0	0.000271729	0.000271729	0	0	0
415	C	0.000448223	0	0.000448223	0.000166051	0.000282171	0.000470029	0	0.000470029	0.000153138	0.00031689	0.000552489	0	0.000552489	0.000138476	0.000414014	0.000643874	0	0.000643874	0.000148827	0.000495046	0.000584624	0	0.000584624	0.000124195	0.000460429	0.000680038	0	0.000680038	0.000100517	0.000579522
416	A	0.000274093	0.000274093	0	0	0	0.000262001	0.000262001	0	0	0	0.000266106	0.000266106	0	0	0	0.000268623	0.000268623	0	0	0	0.000258466	0.000258466	0	0	0	0.000273333	0.000273333	0	0	0
417	A	0.000301266	0.000301266	0	0	0	0.000278974	0.000278974	0	0	0	0.000299358	0.000299358	0	0	0	0.000359851	0.000359851	0	0	0	0.000297279	0.000297279	0	0	0	0.000367383	0.000367383	0	0	0
418	G	0.000434551	0	0.000434551	6.70319e-05	0.00036752	0.000456877	0	0.000456877	0.000102036	0.000354841	0.000784544	0	0.000784544	0.000119724	0.00066482	0.00169473	0	0.00169473	0.000175398	0.00151933	0.00190057	0	0.00190057	0.000118092	0.00178248	0.00134126	0	0.00134126	0.000149303	0.00119196
419	G	0.000600213	0	0.000600213	0.000205521	0.000394693	0.000594732	0	0.000594732	0.00022341	0.000371322	0.000752612	0	0.000752612	0.000200602	0.000552011	0.000810151	0	0.000810151	0.000246431	0.00056372	0.000843571	0	0.000843571	0.000250212	0.000593359	0.000911885	0	0.000911885	0.000233881	0.000678005
420	T	0.000223857	0.000223857	0	0	0	0.000224947	0.000224947	0	0	0	0.00021579	0.00021579	0	0	0	0.00021925	0.00021925	0	0	0	0.000232653	0.000232653	0	0	0	0.000283447	0.000283447	0	0	0
421	T	0.000261618	0.000261618	0	0	0	0.000284462	0.000284462	0	0	0	0.000260246	0.000260246	0	0	0	0.000282095	0.000282095	0	0	0	0.000255226	0.000255226	0	0	0	0.000279497	0.000279497	0	0	0
422	G	0.000470067	0	0.000470067	0.000118692	0.000351375	0.000502457	0	0.000502457	0.000118962	0.000383495	0.000642332	0	0.000642332	0.000121871	0.000520461	0.00180342	0	0.00180342	0.000120492	0.00168293	0.00180206	0	0.00180206	0.000116695	0.00168537	0.00128833	0	0.00128833	0.000149426	0.0011389
423	A	0.000317458	0.000317458	0	0	0	0.000257491	0.000257491	0	0	0	0.000278416	0.000278416	0	0	0	0.000297492	0.000297492	0	0	0	0.000235938	0.000235938	0	0	0	0.000280092	0.000280092	0	0	0
424	G	0.000431235	0	0.000431235	0.000104863	0.000326372	0.000440193	0	0.000440193	0.000110443	0.00032975	0.000651864	0	0.000651864	9.49736e-05	0.000556891	0.00148115	0	0.00148115	0.000124158	0.00135699	0.00162149	0	0.00162149	8.21138e-05	0.00153937	0.00118795	0	0.00118795	0.000109483	0.00107847
425	A	0.000211538	0.000211538	0	0	0	0.000258494	0.000258494	0	0	0	0.000219802	0.000219802	0	0	0	0.000291264	0.000291264	0	0	0	0.000220171	0.000220171	0	0	0	0.000248119	0.000248119	0	0	0
426	G	0.000527282	0	0.000527282	0.000158067	0.000369216	0.000484026	0	0.000484026	0.000111088	0.000372938	0.000702622	0	0.000702622	0.000137062	0.00056556	0.000940801	0	0.000940801	0.000213312	0.000727489	0.000915975	0	0.000915975	0.000188614	0.000727361	0.00109316	0	0.00109316	0.000194758	0.000898401
427	C	0.00117384	0	0.00117384	0.000679591	0.000494248	0.00155286	0	0.00155286	0.00097234	0.000580525	0.00119299	0	0.00119299	0.000560894	0.000632096	0.00236438	0	0.00236438	0.00121624	0.00114814	0.00215019	0	0.00215019	0.00115496	0.000995223	0.00214489	0	0.00214489	0.00118076	0.000964122
428	C	0.000457579	0	0.000457579	0.000127502	0.000330076	0.000414938	0	0.000414938	0.000117405	0.000297533	0.000564116	0	0.000564116	0.000126817	0.000437299	0.000881713	0	0.000881713	0.000144675	0.000737038	0.000924569	0	0.000924569	0.000113988	0.000810581	0.000836702	0	0.000836702	0.000113343	0.000723359
429	C	0.000568473	0	0.000568473	0.000110602	0.000457871	0.000550139	0	0.000550139	9.81242e-05	0.000452015	0.000850073	0	0.000850073	0.00013246	0.000717613	0.00121679	0	0.00121679	0.000151498	0.0010653	0.00120418	0	0.00120418	0.000134733	0.00106944	0.001029	0	0.001029	0.000136097	0.000892898
430	T	0.000333489	0.000333489	0	0	0	0.000350893	0.000350893	0	0	0	0.000311129	0.000311129	0	0	0	0.000374354	0.000374354	0	0	0	0.000331434	0.000331434	0	0	0	0.000432825	0.000432825	0	0	0
431	A	0.000172887	0.000172887	0	0	0	0.000218768	0.000218768	0	0	0	0.000198391	0.000198391	0	0	0	0.000208388	0.000208388	0	0	0	0.000208431	0.000208431	0	0	0	0.000218166	0.000218166	0	0	0
432	G	0.000534382	0	0.000534382	0.000144754	0.000389628	0.000707157	0	0.000707157	0.000287796	0.00041936	0.000767699	0	0.000767699	0.000189336	0.000578363	0.000958482	0	0.000958482	0.000364904	0.000593578	0.000953254	0	0.000953254	0.000280746	0.000672509	0.000922665	0	0.000922665	0.000202599	0.000720066
433	T	0.000253155	0.000253155	0	0	0	0.00022429	0.00022429	0	0	0	0.0002014	0.0002014	0	0	0	0.000205531	0.000205531	0	0	0	0.000224672	0.000224672	0	0	0	0.000226964	0.000226964	0	0	0
434	A	0.000202461	0.000202461	0	0	0	0.000256787	0.000256787	0	0	0	0.000231864	0.000231864	0	0	0	0.000243556	0.000243556	0	0	0	0.000237709	0.000237709	0	0	0	0.00027117	0.00027117	0	0	0
435	A	0.000249251	0.000249251	0	0	0	0.000225094	0.000225094	0	0	0	0.000225738	0.000225738	0	0	0	0.000253473	0.000253473	0	0	0	0.000273933	0.000273933	0	0	0	0.000243032	0.000243032	0	0	0
436	G	0.000604496	0	0.000604496	0.000216967	0.00038753	0.000664269	0	0.000664269	0.000287391	0.000376878	0.000709953	0	0.000709953	0.000120122	0.000589831	0.001241	0	0.001241	0.000364901	0.000876099	0.00114509	0	0.00114509	0.000242594	0.000902496	0.00123836	0	0.00123836	0.00032066	0.000917704
437	C	0.000753991	0	0.000753991	0.000346735	0.000407256	0.000795653	0	0.000795653	0.000362291	0.000433362	0.000850735	0	0.000850735	0.000303723	0.000547012	0.00139374	0	0.00139374	0.000569321	0.000824418	0.00135439	0	0.00135439	0.00036887	0.000985523	0.00123208	0	0.00123208	0.000425555	0.000806529
438	G	0.000592498	0	0.000592498	0.000141492	0.000451006	0.000572555	0	0.000572555	0.000154886	0.00041767	0.000880742	0	0.000880742	0.000152227	0.000728515	0.00185667	0	0.00185667	0.000141975	0.00171469	0.00191094	0	0.00191094	0.000147168	0.00176377	0.00175776	0	0.00175776	0.000139483	0.00161828
439	A	0.000211756	0.000211756	0	0	0	0.000252367	0.000252367	0	0	0	0.000205979	0.000205979	0	0	0	0.000243092	0.000243092	0	0	0	0.000269434	0.000269434	0	0	0	0.000222197	0.000222197	0	0	0
440	G	0.000450314	0	0.000450314	7.14379e-05	0.000378876	0.00049507	0	0.00049507	0.000120231	0.000374838	0.000724455	0	0.000724455	9.58607e-05	0.000628595	0.0012752	0	0.0012752	9.34527e-05	0.00118175	0.0016178	0	0.0016178	9.61627e-05	0.00152163	0.00124791	0	0.00124791	0.000112952	0.00113496
441	G	0.000769471	0	0.000769471	0.000347754	0.000421717	0.000694343	0	0.000694343	0.000287811	0.000406533	0.000833478	0	0.000833478	0.000207571	0.000625907	0.00127753	0	0.00127753	0.000249295	0.00102823	0.00130784	0	0.00130784	0.000402944	0.000904896	0.0013861	0	0.0013861	0.00038833	0.000997774
442	C	0.000465167	0	0.000465167	0.000156359	0.000308808	0.000560423	0	0.000560423	0.000126957	0.000433467	0.000652062	0	0.000652062	0.000117243	0.000534819	0.000921441	0	0.000921441	0.000176501	0.00074494	0.000865625	0	0.000865625	0.000157176	0.000708449	0.000900557	0	0.000900557	0.000170676	0.000729881
443	T	0.000291546	0.000291546	0	0	0	0.000300611	0.000300611	0	0	0	0.00031425	0.00031425	0	0	0	0.000348101	0.000348101	0	0	0	0.000262453	0.000262453	0	0	0	0.000280339	0.000280339	0	0	0
444	C	0.000432951	0	0.000432951	0.000115189	0.000317762	0.00040831	0	0.00040831	0.000110853	0.000297457	0.000615491	0	0.000615491	0.000104487	0.000511005	0.00153005	0	0.00153005	8.96408e-05	0.0014404	0.00216927	0	0.00216927	9.19583e-05	0.00207731	0.00118552	0	0.00118552	8.91266e-05	0.0010964
445	T	0.000324762	0.000324762	0	0	0	0.000333627	0.000333627	0	0	0	0.000349945	0.000349945	0	0	0	0.000441233	0.000441233	0	0	0	0.000349333	0.000349333	0	0	0	0.000435375	0.000435375	0	0	0
446	A	0.000196082	0.000196082	0	0	0	0.000228159	0.000228159	0	0	0	0.000172794	0.000172794	0	0	0	0.000203093	0.000203093	0	0	0	0.000169926	0.000169926	0	0	0	0.00020655	0.00020655	0	0	0
447	A	0.00019502	0.00019502	0	0	0	0.000200547	0.000200547	0	0	0	0.000204418	0.000204418	0	0	0	0.000214082	0.000214082	0	0	0	0.000189359	0.000189359	0	0	0	0.000233939	0.000233939	0	0	0
448	A	0.000184511	0.000184511	0	0	0	0.000212975	0.000212975	0	0	0	0.000191714	0.000191714	0	0	0	0.000199695	0.000199695	0	0	0	0.00017381	0.00017381	0	0	0	0.000245716	0.000245716	0	0	0
449	A	0.000208889	0.000208889	0	0	0	0.000277018	0.000277018	0	0	0	0.000245284	0.000245284	0	0	0	0.000261141	0.000261141	0	0	0	0.000239092	0.000239092	0	0	0	0.00025735	0.00025735	0	0	0
450	A	0.000284632	0.000284632	0	0	0	0.000291914	0.000291914	0	0	0	0.00032242	0.00032242	0	0	0	0.000319461	0.000319461	0	0	0	0.000293013	0.000293013	0	0	0	0.000309125	0.000309125	0	0	0
451	G	0.00153535	0	0.00153535	0.000702428	0.000832918	0.00160588	0	0.00160588	0.000769238	0.000836646	0.00153336	0	0.00153336	0.000581678	0.000951679	0.0029087	0	0.0029087	0.00140708	0.00150161	0.00241368	0	0.00241368	0.00107329	0.00134039	0.00268037	0	0.00268037	0.00119522	0.00148515
452	C	0.000979421	0	0.000979421	0.000583188	0.000396233	0.00104805	0	0.00104805	0.000654781	0.000393268	0.000967897	0	0.000967897	0.000446722	0.000521175	0.00213058	0	0.00213058	0.00127981	0.000850773	0.00173386	0	0.00173386	0.000798815	0.000935047	0.00123634	0	0.00123634	0.000592136	0.000644208
453	A	0.000376544	0.000376544	0	0	0	0.000532942	0.000532942	0	0	0	0.000401636	0.000401636	0	0	0	0.000420728	0.000420728	0	0	0	0.000321855	0.000321855	0	0	0	0.000639413	0.000639413	0	0	0
454	C	0.00058166	0	0.00058166	0.000189181	0.000392479	0.000679389	0	0.000679389	0.000225785	0.000453604	0.000666433	0	0.000666433	0.000163101	0.000503332	0.000812037	0	0.000812037	0.000341184	0.000470853	0.000730877	0	0.000730877	0.000191153	0.000539725	0.000862966	0	0.000862966	0.000227413	0.000635553
455	A	0.000234699	0.000234699	0	0	0	0.000260252	0.000260252	0	0	0	0.000253259	0.000253259	0	0	0	0.000257394	0.000257394	0	0	0	0.000265422	0.000265422	0	0	0	0.000233571	0.000233571	0	0	0
456	G	0.00106783	0	0.00106783	0.000649552	0.000418283	0.00105053	0	0.00105053	0.000566786	0.000483741	0.00115732	0	0.00115732	0.000469329	0.000687994	0.00248306	0	0.00248306	0.00113548	0.00134758	0.00177788	0	0.00177788	0.000691466	0.00108641	0.00209023	0	0.00209023	0.000898419	0.00119181
457	C	0.000846991	0	0.000846991	0.00043725	0.000409741	0.000793939	0	0.000793939	0.000318843	0.000475096	0.000822219	0	0.000822219	0.000270467	0.000551752	0.00157451	0	0.00157451	0.000536701	0.00103781	0.00141271	0	0.00141271	0.000312512	0.0011002	0.00143412	0	0.00143412	0.000489851	0.000944273
458	T	0.000232995	0.000232995	0	0	0	0.000321462	0.000321462	0	0	0	0.000274077	0.000274077	0	0	0	0.000289906	0.000289906	0	0	0	0.00026319	0.00026319	0	0	0	0.000331947	0.000331947	0	0	0
459	G	0.000564823	0	0.000564823	0.000116809	0.000448014	0.0005742	0	0.0005742	0.000136508	0.000437692	0.00101452	0	0.00101452	0.000112519	0.000901999	0.00315562	0	0.00315562	0.000155492	0.00300013	0.00387415	0	0.00387415	0.000135038	0.00373912	0.00203704	0	0.00203704	0.000143365	0.00189368
460	A	0.000331169	0.000331169	0	0	0	0.00040129	0.00040129	0	0	0	0.000284414	0.000284414	0	0	0	0.000287942	0.000287942	0	0	0	0.000292021	0.000292021	0	0	0	0.000397881	0.000397881	0	0	0
461	G	0.00112235	0	0.00112235	0.000528078	0.000594276	0.00133737	0	0.00133737	0.000734112	0.000603258	0.00143298	0	0.00143298	0.000562284	0.000870694	0.00233866	0	0.00233866	0.00112012	0.00121853	0.0016823	0	0.0016823	0.000675581	0.00100672	0.00213363	0	0.00213363	0.000851216	0.00128241
462	C	0.000990341	0	0.000990341	0.000415549	0.000574792	0.00102713	0	0.00102713	0.000541538	0.000485594	0.00104876	0	0.00104876	0.00036792	0.000680841	0.00190364	0	0.00190364	0.000881963	0.00102168	0.0016023	0	0.0016023	0.000480421	0.00112188	0.00146982	0	0.00146982	0.000575705	0.000894112
463	T	0.0002023	0.0002023	0	0	0	0.000204068	0.000204068	0	0	0	0.000218332	0.000218332	0	0	0	0.000249306	0.000249306	0	0	0	0.00025068	0.00025068	0	0	0	0.000224244	0.000224244	0	0	0
464	G	0.000568481	0	0.000568481	0.000110581	0.0004579	0.000499002	0	0.000499002	0.0001132	0.000385802	0.000857195	0	0.000857195	0.000124683	0.000732512	0.00240815	0	0.00240815	0.000122935	0.00228521	0.00261874	0	0.00261874	0.000150391	0.00246835	0.00169726	0	0.00169726	0.000133864	0.0015634
465	A	0.000273777	0.000273777	0	0	0	0.000240404	0.000240404	0	0	0	0.000245868	0.000245868	0	0	0	0.000282963	0.000282963	0	0	0	0.000270265	0.000270265	0	0	0	0.000251258	0.000251258	0	0	0
466	G	0.000515981	0	0.000515981	0.000152883	0.000363098	0.000546911	0	0.000546911	0.000128405	0.000418506	0.000621241	0	0.000621241	9.18877e-05	0.000529353	0.00158886	0	0.00158886	0.000211446	0.00137742	0.00146144	0	0.00146144	0.000168952	0.00129248	0.00129321	0	0.00129321	0.000133199	0.00116001
467	A	0.000274521	0.000274521	0	0	0	0.000305152	0.000305152	0	0	0	0.00025767	0.00025767	0	0	0	0.00025962	0.00025962	0	0	0	0.000280854	0.000280854	0	0	0	0.000359907	0.000359907	0	0	0
468	T	0.00019072	0.00019072	0	0	0	0.000199764	0.000199764	0	0	0	0.000176806	0.000176806	0	0	0	0.000240854	0.000240854	0	0	0	0.000209476	0.000209476	0	0	0	0.000211307	0.000211307	0	0	0
469	G	0.000611206	0	0.000611206	0.000125207	0.000485999	0.000535115	0	0.000535115	0.000107023	0.000428092	0.000791708	0	0.000791708	0.000111917	0.000679791	0.00158801	0	0.00158801	0.000111584	0.00147643	0.00151985	0	0.00151985	0.000148349	0.0013715	0.0014373	0	0.0014373	0.000145989	0.00129131
470	G	0.000577856	0	0.000577856	0.000135278	0.000442578	0.000556606	0	0.000556606	0.000146741	0.000409864	0.00085198	0	0.00085198	0.000216677	0.000635304	0.00134297	0	0.00134297	0.000204683	0.00113829	0.00120114	0	0.00120114	0.000187401	0.00101374	0.00118671	0	0.00118671	0.000170787	0.00101592
471	G	0.000513829	0	0.000513829	0.00014874	0.000365089	0.000605813	0	0.000605813	0.000236164	0.000369649	0.000709125	0	0.000709125	0.000200173	0.000508951	0.000804074	0	0.000804074	0.000180205	0.000623868	0.000788349	0	0.000788349	0.000141843	0.000646506	0.000884379	0	0.000884379	0.000165487	0.000718892
472	T	0.000236543	0.000236543	0	0	0	0.000220256	0.000220256	0	0	0	0.000220832	0.000220832	0	0	0	0.000263534	0.000263534	0	0	0	0.000282762	0.000282762	0	0	0	0.00025259	0.00025259	0	0	0
473	G	0.000561931	0	0.000561931	0.000119671	0.000442261	0.000478998	0	0.000478998	8.46848e-05	0.000394313	0.000817445	0	0.000817445	0.000118027	0.000699418	0.00155101	0	0.00155101	0.000112938	0.00143808	0.00160798	0	0.00160798	0.000118031	0.00148995	0.00156499	0	0.00156499	0.000140612	0.00142438
474	G	0.00051968	0	0.00051968	0.000127269	0.000392411	0.000462546	0	0.000462546	0.000102788	0.000359758	0.000715234	0	0.000715234	0.000106951	0.000608283	0.00106012	0	0.00106012	0.000124336	0.000935788	0.00106777	0	0.00106777	0.000143409	0.000924361	0.00105526	0	0.00105526	0.000144658	0.000910605
475	G	0.00100759	0	0.00100759	0.000537981	0.000469609	0.00104463	0	0.00104463	0.000421711	0.000622919	0.0013294	0	0.0013294	0.000539929	0.000789475	0.00160332	0	0.00160332	0.000671182	0.000932136	0.00125378	0	0.00125378	0.000459668	0.000794116	0.00205512	0	0.00205512	0.000794194	0.00126092
476	C	0.000520485	0	0.000520485	0.000129211	0.000391274	0.000489159	0	0.000489159	0.000125784	0.000363375	0.000658364	0	0.000658364	0.000149107	0.000509257	0.000778407	0	0.000778407	0.000139001	0.000639406	0.000898461	0	0.000898461	0.000110309	0.000788152	0.000843317	0	0.000843317	0.000149713	0.000693605
477	T	0.000247371	0.000247371	0	0	0	0.000200296	0.000200296	0	0	0	0.000278534	0.000278534	0	0	0	0.000297868	0.000297868	0	0	0	0.000243728	0.000243728	0	0	0	0.000278236	0.000278236	0	0	0
478	T	0.000216834	0.000216834	0	0	0	0.000225136	0.000225136	0	0	0	0.000174766	0.000174766	0	0	0	0.000219459	0.000219459	0	0	0	0.000206098	0.000206098	0	0	0	0.000255068	0.000255068	0	0	0
479	C	0.000324787	0	0.000324787	9.66628e-05	0.000228124	0.000395287	0	0.000395287	0.000118883	0.000276404	0.000449585	0	0.000449585	9.47773e-05	0.000354807	0.000882699	0	0.000882699	0.000117306	0.000765393	0.000956155	0	0.000956155	0.000104369	0.000851786	0.000720416	0	0.000720416	0.000156525	0.000563891
480	T	0.000221315	0.000221315	0	0	0	0.00023828	0.00023828	0	0	0	0.000243953	0.000243953	0	0	0	0.000273417	0.000273417	0	0	0	0.000293233	0.000293233	0	0	0	0.000293062	0.000293062	0	0	0
481	C	0.000441248	0	0.000441248	0.000105343	0.000335905	0.000428922	0	0.000428922	0.000110294	0.000318627	0.000635106	0	0.000635106	0.00012002	0.000515086	0.00142867	0	0.00142867	0.000146895	0.00128178	0.00154581	0	0.00154581	0.000106964	0.00143884	0.000948851	0	0.000948851	0.000115512	0.000833338
482	T	0.00027863	0.00027863	0	0	0	0.000368458	0.000368458	0	0	0	0.000317417	0.000317417	0	0	0	0.000390167	0.000390167	0	0	0	0.000328441	0.000328441	0	0	0	0.000385842	0.000385842	0	0	0
483	G	0.000564059	0	0.000564059	0.000102366	0.000461693	0.000652655	0	0.000652655	0.000206782	0.000445873	0.000970466	0	0.000970466	0.000128521	0.000841945	0.0024068	0	0.0024068	0.000121568	0.00228523	0.00246744	0	0.00246744	0.000113383	0.00235405	0.00152109	0	0.00152109	0.000131055	0.00139004
484	A	0.000256183	0.000256183	0	0	0	0.000341292	0.000341292	0	0	0	0.00022771	0.00022771	0	0	0	0.000260746	0.000260746	0	0	0	0.000255082	0.000255082	0	0	0	0.000259968	0.000259968	0	0	0
485	G	0.000425831	0	0.000425831	0.000105917	0.000319914	0.000453728	0	0.000453728	0.000127716	0.000326012	0.000612707	0	0.000612707	0.000176221	0.000436486	0.000663428	0	0.000663428	0.000218216	0.000445211	0.0005553	0	0.0005553	0.000110691	0.000444609	0.0007071	0	0.0007071	0.000191644	0.000515456
486	T	0.00028113	0.00028113	0	0	0	0.000279475	0.000279475	0	0	0	0.00026362	0.00026362	0	0	0	0.00030787	0.00030787	0	0	0	0.000273346	0.000273346	0	0	0	0.000285481	0.000285481	0	0	0
487	G	0.000919161	0	0.000919161	0.00048222	0.000436941	0.000715812	0	0.000715812	0.000271515	0.000444297	0.00101462	0	0.00101462	0.000306088	0.000708536	0.00133025	0	0.00133025	0.00049673	0.000833519	0.0013957	0	0.0013957	0.00052483	0.000870872	0.00130607	0	0.00130607	0.000408576	0.000897491
488	C	0.000867037	0	0.000867037	0.000379329	0.000487708	0.00111508	0	0.00111508	0.000499233	0.000615842	0.000975058	0	0.000975058	0.000409465	0.000565593	0.0018656	0	0.0018656	0.000864839	0.00100076	0.00142109	0	0.00142109	0.000654216	0.000766876	0.00148862	0	0.00148862	0.000630255	0.000858369
489	T	0.000519466	0.000519466	0	0	0	0.000435425	0.000435425	0	0	0	0.00054659	0.00054659	0	0	0	0.00062283	0.00062283	0	0	0	0.000467755	0.000467755	0	0	0	0.000675684	0.000675684	0	0	0
490	T	0.000343375	0.000343375	0	0	0	0.000352792	0.000352792	0	0	0	0.000353131	0.000353131	0	0	0	0.000329553	0.000329553	0	0	0	0.000358316	0.000358316	0	0	0	0.000395428	0.000395428	0	0	0
491	C	0.000455465	0	0.000455465	0.000149373	0.000306092	0.000622337	0	0.000622337	0.000221445	0.000400892	0.000550946	0	0.000550946	8.82731e-05	0.000462673	0.00102962	0	0.00102962	0.000137466	0.000892155	0.00142338	0	0.00142338	0.000131452	0.00129193	0.000779752	0	0.000779752	0.00012015	0.000659601
492	T	0.00041809	0.00041809	0	0	0	0.000467197	0.000467197	0	0	0	0.000513069	0.000513069	0	0	0	0.000731659	0.000731659	0	0	0	0.00043783	0.00043783	0	0	0	0.00068501	0.00068501	0	0	0
493	A	0.000244275	0.000244275	0	0	0	0.000163228	0.000163228	0	0	0	0.000182986	0.000182986	0	0	0	0.000185448	0.000185448	0	0	0	0.000202346	0.000202346	0	0	0	0.000218417	0.000218417	0	0	0
494	A	0.000234253	0.000234253	0	0	0	0.000202159	0.000202159	0	0	0	0.000239183	0.000239183	0	0	0	0.000207869	0.000207869	0	0	0	0.000248668	0.000248668	0	0	0	0.000212096	0.000212096	0	0	0
495	A	0.000253257	0.000253257	0	0	0	0.000328882	0.000328882	0	0	0	0.0002838	0.0002838	0	0	0	0.000236114	0.000236114	0	0	0	0.000320634	0.000320634	0	0	0	0.000249844	0.000249844	0	0	0
496	A	0.000235092	0.000235092	0	0	0	0.00029537	0.00029537	0	0	0	0.000269855	0.000269855	0	0	0	0.000231388	0.000231388	0	0	0	0.000277555	0.000277555	0	0	0	0.000424587	0.000424587	0	0	0
497	T	0.000188665	0.000188665	0	0	0	0.000321097	0.000321097	0	0	0	0.000289435	0.000289435	0	0	0	0.000227102	0.000227102	0	0	0	0.000214562	0.000214562	0	0	0	0.000275737	0.000275737	0	0	0
498	G	0.000511601	0	0.000511601	0.000135673	0.000375928	0.00051218	0	0.00051218	0.000107827	0.000404353	0.000857195	0	0.000857195	0.000138817	0.000718378	0.000918574	0	0.000918574	0.000131443	0.000787131	0.00112976	0	0.00112976	0.000147561	0.000982203	0.00104852	0	0.00104852	0.000115889	0.000932632
499	C	0.000703962	0	0.000703962	0.000324231	0.000379731	0.000745923	0	0.000745923	0.000282617	0.000463306	0.00079913	0	0.00079913	0.000253296	0.000545834	0.00107244	0	0.00107244	0.000399228	0.000673208	0.000941341	0	0.000941341	0.000314569	0.000626772	0.000848781	0	0.000848781	0.000272518	0.000576263
500	G	0.000973153	0	0.000973153	0.000422199	0.000550954	0.000887914	0	0.000887914	0.000455827	0.000432086	0.00106791	0	0.00106791	0.000466528	0.000601384	0.00145678	0	0.00145678	0.000579838	0.000876945	0.00141024	0	0.00141024	0.000476531	0.000933711	0.00148089	0	0.00148089	0.000563318	0.00091757
501	C	0.000468282	0	0.000468282	8.26381e-05	0.000385644	0.000494526	0	0.000494526	0.000101814	0.000392712	0.000614708	0	0.000614708	0.000111092	0.000503616	0.000875044	0	0.000875044	0.000158804	0.00071624	0.000759464	0	0.000759464	9.33968e-05	0.000666067	0.000763895	0	0.000763895	0.000156318	0.000607576
502	T	0.000266967	0.000266967	0	0	0	0.00027539	0.00027539	0	0	0	0.000269478	0.000269478	0	0	0	0.000314148	0.000314148	0	0	0	0.000253146	0.000253146	0	0	0	0.000325733	0.000325733	0	0	0
503	A	0.000191447	0.000191447	0	0	0	0.000196652	0.000196652	0	0	0	0.00021043	0.00021043	0	0	0	0.000167099	0.000167099	0	0	0	0.000203212	0.000203212	0	0	0	0.000219556	0.000219556	0	0	0
504	A	0.000223871	0.000223871	0	0	0	0.000215608	0.000215608	0	0	0	0.00019391	0.00019391	0	0	0	0.000239584	0.000239584	0	0	0	0.000279555	0.000279555	0	0	0	0.000221672	0.000221672	0	0	0
505	A	0.00028721	0.00028721	0	0	0	0.000276848	0.000276848	0	0	0	0.000271211	0.000271211	0	0	0	0.000257676	0.000257676	0	0	0	0.000251564	0.000251564	0	0	0	0.000229803	0.000229803	0	0	0
506	C	0.00146007	0	0.00146007	0.000356607	0.00110346	0.00153839	0	0.00153839	0.000452467	0.00108592	0.00118638	0	0.00118638	0.0002197	0.000966681	0.00254158	0	0.00254158	0.00083509	0.00170649	0.00183126	0	0.00183126	0.000620052	0.0012112	0.00215894	0	0.00215894	0.000714403	0.00144454
507	T	0.000373997	0.000373997	0	0	0	0.000307552	0.000307552	0	0	0	0.00030723	0.00030723	0	0	0	0.000343143	0.000343143	0	0	0	0.000306837	0.000306837	0	0	0	0.000315431	0.000315431	0	0	0
508	G	0.000619719	0	0.000619719	0.000125377	0.000494342	0.000595985	0	0.000595985	0.000147577	0.000448408	0.000936531	0	0.000936531	0.000118121	0.00081841	0.00253019	0	0.00253019	0.000136423	0.00239376	0.00216513	0	0.00216513	0.000124592	0.00204054	0.00199924	0	0.00199924	0.000145882	0.00185336
509	A	0.00023661	0.00023661	0	0	0	0.000199484	0.000199484	0	0	0	0.000233978	0.000233978	0	0	0	0.00020687	0.00020687	0	0	0	0.000210155	0.000210155	0	0	0	0.000240865	0.000240865	0	0	0
510	G	0.000667383	0	0.000667383	0.000199838	0.000467545	0.000633467	0	0.000633467	0.000113546	0.000519921	0.000854257	0	0.000854257	0.000132102	0.000722155	0.00216382	0	0.00216382	0.000141983	0.00202184	0.00236513	0	0.00236513	0.0001471	0.00221803	0.001758	0	0.001758	0.00020723	0.00155077
511	G	0.000492742	0	0.000492742	0.000148605	0.000344137	0.000584878	0	0.000584878	0.000129289	0.000455589	0.00068557	0	0.00068557	0.000146255	0.000539315	0.00074238	0	0.00074238	0.000136395	0.000605985	0.000763071	0	0.000763071	0.000131667	0.000631404	0.000876318	0	0.000876318	0.000142491	0.000733827
512	T	0.00044234	0.00044234	0	0	0	0.000369269	0.000369269	0	0	0	0.000529368	0.000529368	0	0	0	0.00052101	0.00052101	0	0	0	0.000549335	0.000549335	0	0	0	0.000361282	0.000361282	0	0	0
513	G	0.000892975	0	0.000892975	0.000172834	0.000720141	0.00119428	0	0.00119428	0.000232401	0.00096188	0.00157272	0	0.00157272	0.000171569	0.00140115	0.00526845	0	0.00526845	0.000211879	0.00505658	0.00593157	0	0.00593157	0.000293148	0.00563842	0.00258347	0	0.00258347	0.000181621	0.00240185
514	A	0.000253928	0.000253928	0	0	0	0.000320704	0.000320704	0	0	0	0.000180979	0.000180979	0	0	0	0.000224846	0.000224846	0	0	0	0.000220907	0.000220907	0	0	0	0.000278418	0.000278418	0	0	0
515	T	0.000282853	0.000282853	0	0	0	0.000322014	0.000322014	0	0	0	0.000309847	0.000309847	0	0	0	0.000295638	0.000295638	0	0	0	0.000287782	0.000287782	0	0	0	0.000319236	0.000319236	0	0	0
516	T	0.000216243	0.000216243	0	0	0	0.00023018	0.00023018	0	0	0	0.000297291	0.000297291	0	0	0	0.000371622	0.000371622	0	0	0	0.000287213	0.000287213	0	0	0	0.000392298	0.000392298	0	0	0
517	A	0.000187439	0.000187439	0	0	0	0.000269875	0.000269875	0	0	0	0.000242422	0.000242422	0	0	0	0.000242654	0.000242654	0	0	0	0.000232132	0.000232132	0	0	0	0.000268248	0.000268248	0	0	0
518	C	0.000880361	0	0.000880361	0.000421248	0.000459113	0.000832333	0	0.000832333	0.000213608	0.000618725	0.000793	0	0.000793	0.000202242	0.000590759	0.00133435	0	0.00133435	0.000670587	0.000663768	0.00125917	0	0.00125917	0.000388503	0.000870663	0.00112014	0	0.00112014	0.000457117	0.000663026
519	T	0.000211958	0.000211958	0	0	0	0.000320762	0.000320762	0	0	0	0.00026596	0.00026596	0	0	0	0.000228272	0.000228272	0	0	0	0.000269853	0.000269853	0	0	0	0.000260358	0.000260358	0	0	0
520	C	0.000688726	0	0.000688726	0.000136732	0.000551994	0.000832973	0	0.000832973	0.000204314	0.000628659	0.000828589	0	0.000828589	0.000107097	0.000721493	0.00144066	0	0.00144066	0.00015127	0.00128939	0.00148041	0	0.00148041	0.000146213	0.0013342	0.00109608	0	0.00109608	8.2641e-05	0.00101344
521	T	0.000349388	0.000349388	0	0	0	0.000419714	0.000419714	0	0	0	0.000322711	0.000322711	0	0	0	0.000344292	0.000344292	0	0	0	0.000299282	0.000299282	0	0	0	0.000437664	0.000437664	0	0	0
522	G	0.000770213	0	0.000770213	0.000145425	0.000624788	0.000746003	0	0.000746003	0.000223801	0.000522202	0.000912603	0	0.000912603	0.000142224	0.00077038	0.00229177	0	0.00229177	0.000108891	0.00218288	0.00197364	0	0.00197364	0.000127456	0.00184619	0.00198741	0	0.00198741	0.000110412	0.001877
523	A	0.000263112	0.000263112	0	0	0	0.000301353	0.000301353	0	0	0	0.000244885	0.000244885	0	0	0	0.000296188	0.000296188	0	0	0	0.000284033	0.000284033	0	0	0	0.000270429	0.000270429	0	0	0
524	G	0.000820032	0	0.000820032	0.000294518	0.000525513	0.000816283	0	0.000816283	0.000372651	0.000443632	0.0012466	0	0.0012466	0.000321094	0.000925506	0.00322782	0	0.00322782	0.000545585	0.00268223	0.00296741	0	0.00296741	0.00038474	0.00258267	0.00246234	0	0.00246234	0.000598552	0.00186378
525	G	0.000937922	0	0.000937922	0.000369118	0.000568804	0.00112352	0	0.00112352	0.000501407	0.000622116	0.00110101	0	0.00110101	0.000425986	0.000675025	0.00127507	0	0.00127507	0.000521746	0.000753323	0.00136186	0	0.00136186	0.000504864	0.000856996	0.00161529	0	0.00161529	0.000580494	0.00103479
526	T	0.000206241	0.000206241	0	0	0	0.000124363	0.000124363	0	0	0	0.000174863	0.000174863	0	0	0	0.000206606	0.000206606	0	0	0	0.000217929	0.000217929	0	0	0	0.000161167	0.000161167	0	0	0
527	A	0.000232576	0.000232576	0	0	0	0.000315308	0.000315308	0	0	0	0.000235245	0.000235245	0	0	0	0.000179948	0.000179948	0	0	0	0.000134451	0.000134451	0	0	0	0.000256451	0.000256451	0	0	0
528	A	0.000241381	0.000241381	0	0	0	0.000122352	0.000122352	0	0	0	0.000235051	0.000235051	0	0	0	0.000210235	0.000210235	0	0	0	0.000226181	0.000226181	0	0	0	0.000193004	0.000193004	0	0	0
529	G	0.00152938	0	0.00152938	0.000995098	0.000534281	0.00150106	0	0.00150106	0.000967787	0.00053327	0.00169694	0	0.00169694	0.0007212	0.000975741	0.00275642	0	0.00275642	0.00139659	0.00135984	0.00216119	0	0.00216119	0.000876534	0.00128466	0.00230215	0	0.00230215	0.00105789	0.00124426
530	C	0.000707199	0	0.000707199	0.000346666	0.000360533	0.00100164	0	0.00100164	0.000439493	0.000562142	0.000853093	0	0.000853093	0.000298947	0.000554146	0.00131927	0	0.00131927	0.000544157	0.000775108	0.00127545	0	0.00127545	0.000493877	0.000781572	0.00120853	0	0.00120853	0.000440494	0.00076804
531	A	0.000320369	0.000320369	0	0	0	0.000301252	0.000301252	0	0	0	0.000326858	0.000326858	0	0	0	0.000282714	0.000282714	0	0	0	0.000236133	0.000236133	0	0	0	0.000324115	0.000324115	0	0	0
532	A	0.000514388	0.000514388	0	0	0	0.000769173	0.000769173	0	0	0	0.000633293	0.000633293	0	0	0	0.000395283	0.000395283	0	0	0	0.000283832	0.000283832	0	0	0	0.00058444	0.00058444	0	0	0
533	A	0.000332842	0.000332842	0	0	0	0.000285705	0.000285705	0	0	0	0.000219474	0.000219474	0	0	0	0.000227151	0.000227151	0	0	0	0.000244301	0.000244301	0	0	0	0.000293431	0.000293431	0	0	0
534	G	0.00150547	0	0.00150547	0.000803966	0.0007015	0.00203489	0	0.00203489	0.00108604	0.000948853	0.00166134	0	0.00166134	0.00064833	0.00101302	0.00285497	0	0.00285497	0.00140783	0.00144714	0.00243843	0	0.00243843	0.00111425	0.00132418	0.00262765	0	0.00262765	0.00107639	0.00155126
535	C	0.00133277	0	0.00133277	0.000625252	0.000707522	0.00138003	0	0.00138003	0.000499667	0.000880365	0.00111879	0	0.00111879	0.000412187	0.000706607	0.00242302	0	0.00242302	0.000796507	0.00162651	0.0016978	0	0.0016978	0.000633174	0.00106463	0.00179307	0	0.00179307	0.000764692	0.00102838
536	T	0.000194029	0.000194029	0	0	0	0.00024338	0.00024338	0	0	0	0.000206349	0.000206349	0	0	0	0.000240383	0.000240383	0	0	0	0.000258423	0.000258423	0	0	0	0.000196686	0.000196686	0	0	0
537	G	0.000529942	0	0.000529942	0.000123653	0.000406289	0.00050622	0	0.00050622	0.000151866	0.000354354	0.000841389	0	0.000841389	0.000134264	0.000707125	0.0023349	0	0.0023349	0.000135936	0.00219896	0.00266442	0	0.00266442	0.000156377	0.00250804	0.00185949	0	0.00185949	0.000127751	0.00173174
538	G	0.00115633	0	0.00115633	0.00030527	0.000851056	0.00125222	0	0.00125222	0.000144994	0.00110723	0.00105205	0	0.00105205	0.000214135	0.000837919	0.0020873	0	0.0020873	0.000166651	0.00192065	0.00200019	0	0.00200019	0.00010626	0.00189393	0.00215891	0	0.00215891	0.000259663	0.00189925
539	G	0.00127738	0	0.00127738	0.00063389	0.000643494	0.000906145	0	0.000906145	0.000425614	0.000480532	0.00126494	0	0.00126494	0.000473147	0.000791796	0.00218531	0	0.00218531	0.000896536	0.00128877	0.0017277	0	0.0017277	0.000679431	0.00104827	0.00176723	0	0.00176723	0.000612028	0.0011552
540	C	0.00067588	0	0.00067588	0.000201755	0.000474125	0.000621594	0	0.000621594	0.000187924	0.00043367	0.000677069	0	0.000677069	0.000141477	0.000535592	0.00087145	0	0.00087145	0.00015352	0.00071793	0.000732268	0	0.000732268	0.000142385	0.000589882	0.00110629	0	0.00110629	0.000200415	0.000905877
541	T	0.000228595	0.000228595	0	0	0	0.000327264	0.000327264	0	0	0	0.000248816	0.000248816	0	0	0	0.000157444	0.000157444	0	0	0	0.00018681	0.00018681	0	0	0	0.000207175	0.000207175	0	0	0
542	T	0.000386296	0.000386296	0	0	0	0.000409578	0.000409578	0	0	0	0.000427332	0.000427332	0	0	0	0.000432173	0.000432173	0	0	0	0.000476865	0.000476865	0	0	0	0.000428269	0.000428269	0	0	0
543	G	0.000722232	0	0.000722232	0.00020968	0.000512552	0.000791518	0	0.000791518	0.000280329	0.000511188	0.00118575	0	0.00118575	0.00021873	0.000967018	0.00385823	0	0.00385823	0.000103299	0.00375493	0.0045237	0	0.0045237	0.000138717	0.00438498	0.00231518	0	0.00231518	0.000192931	0.00212224
544	A	0.000159631	0.000159631	0	0	0	0.000326147	0.000326147	0	0	0	0.000372865	0.000372865	0	0	0	0.000325553	0.000325553	0	0	0	0.000299074	0.000299074	0	0	0	0.000489068	0.000489068	0	0	0
545	G	0.000467175	0	0.000467175	0.000155725	0.00031145	0.000487752	0	0.000487752	0.000126454	0.000361298	0.000945323	0	0.000945323	0.000189065	0.000756258	0.00143665	0	0.00143665	0.000210937	0.00122571	0.00136431	0	0.00136431	0.00012711	0.0012372	0.0011407	0	0.0011407	0.000111042	0.00102966
546	C	0.0013499	0	0.0013499	0.000564754	0.000785146	0.00137352	0	0.00137352	0.00040061	0.000972911	0.00148372	0	0.00148372	0.000649127	0.000834592	0.00206649	0	0.00206649	0.00088907	0.00117742	0.00198697	0	0.00198697	0.00086818	0.00111879	0.0019088	0	0.0019088	0.000703805	0.001205
547	C	0.00044377	0	0.00044377	0.000143152	0.000300618	0.000493876	0	0.000493876	0.00011853	0.000375346	0.000561882	0	0.000561882	9.59311e-05	0.000465951	0.00114157	0	0.00114157	9.3571e-05	0.001048	0.00173535	0	0.00173535	0.00011136	0.00162399	0.000887794	0	0.000887794	0.000133169	0.000754625
548	A	0.000223427	0.000223427	0	0	0	0.000201584	0.000201584	0	0	0	0.000141383	0.000141383	0	0	0	0.000233701	0.000233701	0	0	0	0.000173937	0.000173937	0	0	0	0.000228632	0.000228632	0	0	0
549	A	0.000158326	0.000158326	0	0	0	0.000382751	0.000382751	0	0	0	0.000328554	0.000328554	0	0	0	0.00031682	0.00031682	0	0	0	0.000194326	0.000194326	0	0	0	0.000313329	0.000313329	0	0	0
550	A	0.000182998	0.000182998	0	0	0	0.000288018	0.000288018	0	0	0	0.000281004	0.000281004	0	0	0	0.000259969	0.000259969	0	0	0	0.000341822	0.000341822	0	0	0	0.000264817	0.000264817	0	0	0
551	A	0.000172646	0.000172646	0	0	0	0.000298912	0.000298912	0	0	0	0.000242699	0.000242699	0	0	0	0.000172273	0.000172273	0	0	0	0.000298267	0.000298267	0	0	0	0.000208084	0.000208084	0	0	0
552	T	0.00260426	0.00260426	0	0	0	0.00361655	0.00361655	0	0	0	0.00228888	0.00228888	0	0	0	0.00124209	0.00124209	0	0	0	0.00129029	0.00129029	0	0	0	0.00188794	0.00188794	0	0	0
553	G	0.00101146	0	0.00101146	0.000194511	0.000816946	0.00125945	0	0.00125945	0.000385545	0.000873901	0.00136833	0	0.00136833	0.000252062	0.00111627	0.0032198	0	0.0032198	0.000142543	0.00307726	0.00364914	0	0.00364914	0.000197251	0.00345189	0.00210709	0	0.00210709	0.000173185	0.0019339
554	A	0.00147944	0.00147944	0	0	0	0.00238179	0.00238179	0	0	0	0.000956242	0.000956242	0	0	0	0.000582088	0.000582088	0	0	0	0.000236053	0.000236053	0	0	0	0.00161672	0.00161672	0	0	0
555	A	0.000178571	0.000178571	0	0	0	0.000143456	0.000143456	0	0	0	0.000162737	0.000162737	0	0	0	0.00013432	0.00013432	0	0	0	0.000111948	0.000111948	0	0	0	0.000212048	0.000212048	0	0	0
556	G	4.83758e-05	0	4.83758e-05	4.83758e-05	0	3.09454e-05	0	3.09454e-05	0	3.09454e-05	4.37838e-05	0	4.37838e-05	2.18919e-05	2.18919e-05	7.24278e-05	0	7.24278e-05	1.03468e-05	6.2081e-05	0.00012018	0	0.00012018	3.00449e-05	9.01348e-05	5.27955e-05	0	5.27955e-05	0	5.27955e-05
557	T	0	0	0	0	0	6.64297e-05	6.64297e-05	0	0	0	7.0449e-05	7.0449e-05	0	0	0	2.22896e-05	2.22896e-05	0	0	0	0	0	0	0	0	1.90342e-05	1.90342e-05	0	0	0
558	A	5.69736e-05	5.69736e-05	0	0	0	0	0	0	0	0	0	0	0	0	0	0	0	0	0	0	1.78361e-05	1.78361e-05	0	0	0	2.06902e-05	2.06902e-05	0	0	0
559	G	0	0	0	0	0	0	0	0	0	0	0	0	0	0	0	0	0	0	0	0	0	0	0	0	0	0	0	0	0	0
560	A	0	0	0	0	0	0	0	0	0	0	0	0	0	0	0	0	0	0	0	0	0	0	0	0	0	0	0	0	0	0
		Mut freq	AT mut freq	GC mut freq	GC TS freq	GC TV freq	Mut freq	AT mut freq	GC mut freq	GC TS freq	GC TV freq	Mut freq	AT mut freq	GC mut freq	GC TS freq	GC TV freq	Mut freq	AT mut freq	GC mut freq	GC TS freq	GC TV freq	Mut freq	AT mut freq	GC mut freq	GC TS freq	GC TV freq	Mut freq	AT mut freq	GC mut freq	GC TS freq	GC TV freq
	Total	0.000417178	0.000150194	0.000266984	9.15379e-05	0.000175446	0.000436743		0.000275909	9.56812e-05	0.000180228	0.000493021		0.000340907	8.1736e-05	0.000259171	0.000801362	0.000154634	0.000646728	0.000122355	0.000524373	0.000845769		0.000700155	0.000102943	0.000597212	0.000680901		0.000517321	0.000109432	0.000407889
	WRC	0.000867298		0.000867298	0.00038365	0.000483648	0.000913318		0.000913318	0.00039206	0.000521257	0.00089357		0.00089357	0.000295247	0.000598323	0.00147983		0.00147983	0.00060005	0.000879785	0.00128282		0.00128282	0.000436265	0.000846552	0.0013117		0.0013117	0.000470924	0.000840779
	GYW	0.000815983		0.000815983	0.0003752	0.000440783	0.00087276		0.00087276	0.000400266	0.000472494	0.000927454		0.000927454	0.000320876	0.000606578	0.00136955		0.00136955	0.000564742	0.000804807	0.0012357		0.0012357	0.000453684	0.000782014	0.00134021		0.00134021	0.000486044	0.000854163
	WRC+GYW	0.00082784		0.00082784	0.000373898	0.000453942	0.000879053		0.000879053	0.000391198	0.000487855	0.00089981		0.00089981	0.000305111	0.0005947	0.00140022		0.00140022	0.000572856	0.000827367	0.00124001		0.00124001	0.000439785	0.000800227	0.00130938		0.00130938	0.000472733	0.000836652
	WRC no WRCY	0.000659248		0.000659248	0.000273626	0.000385622	0.000709896		0.000709896	0.000307858	0.000402039	0.000755519		0.000755519	0.000241319	0.0005142	0.00106131		0.00106131	0.000412893	0.000648417	0.00101703		0.00101703	0.000320071	0.000696963	0.000989116		0.000989116	0.00031963	0.000669486
	GYW no RGYW	0.000738977		0.000738977	0.000297925	0.000441052	0.000733078		0.000733078	0.000284275	0.000448803	0.000848484		0.000848484	0.00026792	0.000580564	0.0010895		0.0010895	0.000367303	0.000722202	0.00109095		0.00109095	0.000340533	0.000750414	0.00114813		0.00114813	0.000346109	0.000802022
	WRC+GYW no WRCY+RGYW	0.000695488		0.000695488	0.000284671	0.000410817	0.000720433		0.000720433	0.000297138	0.000423295	0.000797776		0.000797776	0.00025341	0.000544365	0.00107413		0.00107413	0.00039217	0.000681956	0.00105063		0.00105063	0.000329372	0.000721259	0.0010614		0.0010614	0.000331666	0.00072973
	WRCY	0.00100013		0.00100013	0.000451514	0.000548619	0.00103095		0.00103095	0.00044021	0.000590744	0.000978424		0.000978424	0.000327419	0.000651005	0.00173898		0.00173898	0.000715139	0.00102384	0.00144265		0.00144265	0.0005031	0.000939554	0.00151041		0.00151041	0.000563222	0.000947192
	RGYW	0.000814501		0.000814501	0.000388024	0.000426478	0.000889666		0.000889666	0.000424771	0.000464895	0.00092301		0.00092301	0.000327607	0.000595403	0.00141571		0.00141571	0.000610214	0.000805492	0.00124253		0.00124253	0.000475549	0.000766982	0.00135893		0.00135893	0.000515505	0.000843428
	WRCY+RGYW	0.000887298		0.000887298	0.000412922	0.000474376	0.000945073		0.000945073	0.000430825	0.000514247	0.000944741		0.000944741	0.000327534	0.000617208	0.00154248		0.00154248	0.000651361	0.000891119	0.00132101		0.00132101	0.000486353	0.000834657	0.00141834		0.00141834	0.000534218	0.00088412
	WRCY no AGCT	0.00087093		0.00087093	0.000365204	0.000505726	0.000980567		0.000980567	0.000393907	0.000586661	0.000915288		0.000915288	0.00029477	0.000620518	0.00147518		0.00147518	0.000606039	0.000869136	0.00130836		0.00130836	0.000473343	0.000835014	0.00138471		0.00138471	0.000497412	0.000887301
	RGYW no AGCT	0.000746081		0.000746081	0.000334642	0.000411439	0.000786597		0.000786597	0.000358433	0.000428164	0.000846805		0.000846805	0.000283102	0.000563702	0.00121297		0.00121297	0.000477133	0.000735841	0.00111358		0.00111358	0.000400837	0.000712747	0.00121787		0.00121787	0.000439634	0.000778233
	WRCY+RGYW no AGCT	0.000792078		0.000792078	0.000345902	0.000446176	0.00085806		0.00085806	0.000371502	0.000486558	0.000872035		0.000872035	0.000287401	0.000584634	0.00130957		0.00130957	0.000524625	0.00078495	0.00118534		0.00118534	0.00042755	0.000757793	0.00127934		0.00127934	0.00046092	0.000818416
	AGCT-C	0.0013016		0.0013016	0.000652902	0.000648703	0.00114852		0.00114852	0.000548252	0.000600272	0.00112574		0.00112574	0.0004036	0.000722142	0.00235452		0.00235452	0.000969706	0.00138481	0.00175602		0.00175602	0.000572534	0.00118348	0.00180372		0.00180372	0.000716781	0.00108694
	AGCT-G	0.00109996		0.00109996	0.000615635	0.000484328	0.00130121		0.00130121	0.0006939	0.000607309	0.00121608		0.00121608	0.000497786	0.00071829	0.00222276		0.00222276	0.00114955	0.00107321	0.00173601		0.00173601	0.000755798	0.000980213	0.00190217		0.00190217	0.000817026	0.00108515
	AGCT	0.00120078		0.00120078	0.000634269	0.000566516	0.00122487		0.00122487	0.000621076	0.00060379	0.00117091		0.00117091	0.000450693	0.000720216	0.00228864		0.00228864	0.00105963	0.00122901	0.00174601		0.00174601	0.000664166	0.00108185	0.00185295		0.00185295	0.000766904	0.00108604
	HOTSPOTS
	AACC (0)
	AACT (3)	0.000853341		0.000853341	0.000247786	0.000605555	0.000994391		0.000994391	0.000351053	0.000643338	0.000814918		0.000814918	0.000167978	0.000646941	0.00142179		0.00142179	0.000422363	0.000999432	0.00119142		0.00119142	0.000368296	0.000823128	0.00138978		0.00138978	0.000401778	0.000988
	AGCC (4)	0.000977363		0.000977363	0.000464846	0.000512517	0.00108858		0.00108858	0.000489137	0.000599442	0.00106783		0.00106783	0.000426995	0.000640839	0.00170645		0.00170645	0.000763216	0.000943231	0.00155575		0.00155575	0.000656497	0.000899258	0.00160185		0.00160185	0.000681497	0.000920355
	AGCT-C (6)	0.0013016		0.0013016	0.000652902	0.000648703	0.00114852		0.00114852	0.000548252	0.000600272	0.00112574		0.00112574	0.0004036	0.000722142	0.00235452		0.00235452	0.000969706	0.00138481	0.00175602		0.00175602	0.000572534	0.00118348	0.00180372		0.00180372	0.000716781	0.00108694
	TACC (0)
	TACT (3)	0.000710254		0.000710254	0.000269389	0.000440865	0.000750672		0.000750672	0.000205251	0.000545421	0.000736861		0.000736861	0.000173047	0.000563813	0.00103749		0.00103749	0.000372921	0.000664568	0.0010293		0.0010293	0.000262024	0.000767274	0.00103145		0.00103145	0.000290914	0.000740534
	TGCC (1)	0.000840325		0.000840325	0.000378029	0.000462296	0.00107671		0.00107671	0.00053496	0.000541749	0.00102852		0.00102852	0.000388524	0.000639996	0.00121893		0.00121893	0.00058268	0.000636251	0.00136257		0.00136257	0.000594444	0.000768129	0.00149764		0.00149764	0.000695859	0.000801776
	TGCT (3)	0.000917487		0.000917487	0.000441308	0.000476179	0.00102058		0.00102058	0.000451425	0.000569152	0.000952946		0.000952946	0.000335735	0.000617211	0.0017433		0.0017433	0.000821053	0.000922245	0.00135641		0.00135641	0.000505134	0.000851275	0.00140575		0.00140575	0.000487945	0.000917807
	AGCA (4)	0.00111196		0.00111196	0.000589406	0.000522551	0.0012027		0.0012027	0.000668041	0.000534662	0.00126251		0.00126251	0.000488866	0.000773647	0.00212694		0.00212694	0.00100061	0.00112634	0.00177602		0.00177602	0.000694265	0.00108175	0.00194332		0.00194332	0.000850276	0.00109305
	AGCT-G (6)	0.00109996		0.00109996	0.000615635	0.000484328	0.00130121		0.00130121	0.0006939	0.000607309	0.00121608		0.00121608	0.000497786	0.00071829	0.00222276		0.00222276	0.00114955	0.00107321	0.00173601		0.00173601	0.000755798	0.000980213	0.00190217		0.00190217	0.000817026	0.00108515
	AGTA (5)	0.000486129		0.000486129	0.000186936	0.000299192	0.000532247		0.000532247	0.00021546	0.000316787	0.000607689		0.000607689	0.000180482	0.000427207	0.000726204		0.000726204	0.000259955	0.000466249	0.000775356		0.000775356	0.000278399	0.000496957	0.000754385		0.000754385	0.00021845	0.000535935
	AGTT (3)	0.000491821		0.000491821	0.000160211	0.00033161	0.000602144		0.000602144	0.000233119	0.000369025	0.000579637		0.000579637	0.000130082	0.000449555	0.000772198		0.000772198	0.000231657	0.000540541	0.00077535		0.00077535	0.000226865	0.000548485	0.000787037		0.000787037	0.000221615	0.000565421
	GGCA (1)	0.000653361		0.000653361	0.000273755	0.000379606	0.000798397		0.000798397	0.000432333	0.000366063	0.000760122		0.000760122	0.000330663	0.000429459	0.000918092		0.000918092	0.000390056	0.000528035	0.000843798		0.000843798	0.000330824	0.000512974	0.000950582		0.000950582	0.000463409	0.000487173
	GGCT (6)	0.000903762		0.000903762	0.000443159	0.000460603	0.000845744		0.000845744	0.000377653	0.000468091	0.00100934		0.00100934	0.000372325	0.000637013	0.00152637		0.00152637	0.00057667	0.000949701	0.00134577		0.00134577	0.000519924	0.000825851	0.00154251		0.00154251	0.000561532	0.000980979
	GGTA (3)	0.00079449		0.00079449	0.00032982	0.00046467	0.000899074		0.000899074	0.000381119	0.000517955	0.000894964		0.000894964	0.000285428	0.000609536	0.00115296		0.00115296	0.000461017	0.000691945	0.00113329		0.00113329	0.000403192	0.000730096	0.00133043		0.00133043	0.000450458	0.000879969
	GGTT (3)	0.000612139		0.000612139	0.00021327	0.000398869	0.000641271		0.000641271	0.00023802	0.000403251	0.000662806		0.000662806	0.000166698	0.000496109	0.000853243		0.000853243	0.000263009	0.000590233	0.000825724		0.000825724	0.000232545	0.000593179	0.000870217		0.000870217	0.000245443	0.000624774
	w/o SNPs	Mut freq	AT mut freq	GC mut freq	GC TS freq	GC TV freq	Mut freq	AT mut freq	GC mut freq	GC TS freq	GC TV freq	Mut freq	AT mut freq	GC mut freq	GC TS freq	GC TV freq	Mut freq	AT mut freq	GC mut freq	GC TS freq	GC TV freq	Mut freq	AT mut freq	GC mut freq	GC TS freq	GC TV freq	Mut freq	AT mut freq	GC mut freq	GC TS freq	GC TV freq
	Total	0.000417412	0.000150059	0.000267353	9.1772e-05	0.000175581	0.000436958	0.000160794	0.000276165	9.58458e-05	0.000180319	0.000493479	0.000152061	0.000341417	8.19205e-05	0.000259497	0.000802631	0.000154439	0.000648192	0.00012258	0.000525612	0.00084758	0.000145453	0.000702127	0.000103273	0.000598854	0.000681254	0.000163532	0.000517722	0.000109744	0.000407978
	WRC	0.000870625		0.000870625	0.000382289	0.000488337	0.000915905		0.000915905	0.000394002	0.000521902	0.000894901		0.000894901	0.000292263	0.000602638	0.00147248		0.00147248	0.000596916	0.000875563	0.00128288		0.00128288	0.000438188	0.000844695	0.00130553		0.00130553	0.00046515	0.000840381
	GYW	0.000815983		0.000815983	0.0003752	0.000440783	0.00087276		0.00087276	0.000400266	0.000472494	0.000927454		0.000927454	0.000320876	0.000606578	0.00136955		0.00136955	0.000564742	0.000804807	0.0012357		0.0012357	0.000453684	0.000782014	0.00134021		0.00134021	0.000486044	0.000854163
	WRC+GYW	0.000827579		0.000827579	0.000372911	0.000454668	0.000878698		0.000878698	0.000391982	0.000486716	0.000900636		0.000900636	0.000304266	0.00059637	0.00139375		0.00139375	0.000570382	0.000823369	0.00123823		0.00123823	0.000440746	0.000797485	0.00130668		0.00130668	0.00047037	0.000836309
	WRC no WRCY	0.000659248		0.000659248	0.000273626	0.000385622	0.000709896		0.000709896	0.000307858	0.000402039	0.000755519		0.000755519	0.000241319	0.0005142	0.00106131		0.00106131	0.000412893	0.000648417	0.00101703		0.00101703	0.000320071	0.000696963	0.000989116		0.000989116	0.00031963	0.000669486
	GYW no RGYW	0.000738977		0.000738977	0.000297925	0.000441052	0.000733078		0.000733078	0.000284275	0.000448803	0.000848484		0.000848484	0.00026792	0.000580564	0.0010895		0.0010895	0.000367303	0.000722202	0.00109095		0.00109095	0.000340533	0.000750414	0.00114813		0.00114813	0.000346109	0.000802022
	WRC+GYW no WRCY+RGYW	0.000695488		0.000695488	0.000284671	0.000410817	0.000720433		0.000720433	0.000297138	0.000423295	0.000797776		0.000797776	0.00025341	0.000544365	0.00107413		0.00107413	0.00039217	0.000681956	0.00105063		0.00105063	0.000329372	0.000721259	0.0010614		0.0010614	0.000331666	0.00072973
	WRCY	0.00102945		0.00102945	0.000461088	0.000568359	0.00105628		0.00105628	0.000452135	0.000604145	0.000995748		0.000995748	0.00032783	0.000667918	0.00177173		0.00177173	0.000729918	0.00104181	0.00147098		0.00147098	0.000518288	0.00095269	0.00153459		0.00153459	0.000569321	0.000965269
	RGYW	0.000814501		0.000814501	0.000388024	0.000426478	0.000889666		0.000889666	0.000424771	0.000464895	0.00092301		0.00092301	0.000327607	0.000595403	0.00141571		0.00141571	0.000610214	0.000805492	0.00124253		0.00124253	0.000475549	0.000766982	0.00135893		0.00135893	0.000515505	0.000843428
	WRCY+RGYW	0.000890628		0.000890628	0.0004139	0.000476727	0.000948675		0.000948675	0.000434462	0.000514213	0.000948771		0.000948771	0.000327686	0.000621085	0.0015418		0.0015418	0.000652609	0.000889188	0.00132344		0.00132344	0.000490686	0.000832753	0.00142114		0.00142114	0.000534565	0.00088658
	WRCY no AGCT	0.000878163		0.000878163	0.000363194	0.000514969	0.000988296		0.000988296	0.000392968	0.000595327	0.000916289		0.000916289	0.000285164	0.000631125	0.0014639		0.0014639	0.000593923	0.000869977	0.0013236		0.0013236	0.000474017	0.000849586	0.00139165		0.00139165	0.000488968	0.000902685
	RGYW no AGCT	0.000746081		0.000746081	0.000334642	0.000411439	0.000786597		0.000786597	0.000358433	0.000428164	0.000846805		0.000846805	0.000283102	0.000563702	0.00121297		0.00121297	0.000477133	0.000735841	0.00111358		0.00111358	0.000400837	0.000712747	0.00121787		0.00121787	0.000439634	0.000778233
	WRCY+RGYW no AGCT	0.000888872		0.000888872	0.000387179	0.000501693	0.000960559		0.000960559	0.000416188	0.000544371	0.000978712		0.000978712	0.000319263	0.000659449	0.00145869		0.00145869	0.000580571	0.000878122	0.00133154		0.00133154	0.000478384	0.000853155	0.00143527		0.00143527	0.000513089	0.000922182
	AGCT-C	0.00139253		0.00139253	0.000696032	0.000696495	0.00121944		0.00121944	0.000594134	0.000625307	0.00118645		0.00118645	0.000430227	0.00075622	0.00251052		0.00251052	0.00105631	0.00145421	0.00182468		0.00182468	0.000624539	0.00120014	0.00187764		0.00187764	0.000762167	0.00111547
	AGCT-G	0.00110639		0.00110639	0.000608852	0.000497538	0.00135135		0.00135135	0.000719323	0.000632022	0.00122783		0.00122783	0.000503477	0.000724349	0.0021707		0.0021707	0.00115237	0.00101834	0.00172764		0.00172764	0.000768665	0.000958974	0.00186456		0.00186456	0.000800748	0.00106381
	AGCT	0.00104122		0.00104122	0.000543702	0.000497514	0.00107116		0.00107116	0.000547274	0.000523887	0.00100595		0.00100595	0.000389043	0.000616904	0.00195051		0.00195051	0.000920281	0.00103023	0.00148013		0.00148013	0.000580501	0.00089963	0.00155925		0.00155925	0.000651214	0.000908035
	HOTSPOTS
	AACC (0)
	AACT (3)	0.000853341		0.000853341	0.000247786	0.000605555	0.000994391		0.000994391	0.000351053	0.000643338	0.000814918		0.000814918	0.000167978	0.000646941	0.00142179		0.00142179	0.000422363	0.000999432	0.00119142		0.00119142	0.000368296	0.000823128	0.00138978		0.00138978	0.000401778	0.000988
	AGCC (3)	0.00104047		0.00104047	0.000494727	0.000545748	0.00120033		0.00120033	0.000552235	0.000648096	0.00114261		0.00114261	0.000470878	0.000671734	0.00186857		0.00186857	0.000853407	0.00101516	0.00173679		0.00173679	0.000780537	0.000956251	0.00173663		0.00173663	0.000753368	0.000983261
	AGCT-C (5)	0.00139253		0.00139253	0.000696032	0.000696495	0.00121944		0.00121944	0.000594134	0.000625307	0.00118645		0.00118645	0.000430227	0.00075622	0.00251052		0.00251052	0.00105631	0.00145421	0.00182468		0.00182468	0.000624539	0.00120014	0.00187764		0.00187764	0.000762167	0.00111547
	TACC (0)
	TACT (3)	0.000710254		0.000710254	0.000269389	0.000440865	0.000750672		0.000750672	0.000205251	0.000545421	0.000736861		0.000736861	0.000173047	0.000563813	0.00103749		0.00103749	0.000372921	0.000664568	0.0010293		0.0010293	0.000262024	0.000767274	0.00103145		0.00103145	0.000290914	0.000740534
	TGCC (1)	0.000840325		0.000840325	0.000378029	0.000462296	0.00107671		0.00107671	0.00053496	0.000541749	0.00102852		0.00102852	0.000388524	0.000639996	0.00121893		0.00121893	0.00058268	0.000636251	0.00136257		0.00136257	0.000594444	0.000768129	0.00149764		0.00149764	0.000695859	0.000801776
	TGCT (2)	0.000942711		0.000942711	0.000472297	0.000470414	0.000973328		0.000973328	0.00042752	0.000545808	0.00094189		0.00094189	0.000298869	0.000643021	0.00168215		0.00168215	0.000799161	0.000882987	0.00132407		0.00132407	0.000430593	0.000893475	0.00136432		0.00136432	0.00041679	0.000947526
	AGCA (4)	0.00111196		0.00111196	0.000589406	0.000522551	0.0012027		0.0012027	0.000668041	0.000534662	0.00126251		0.00126251	0.000488866	0.000773647	0.00212694		0.00212694	0.00100061	0.00112634	0.00177602		0.00177602	0.000694265	0.00108175	0.00194332		0.00194332	0.000850276	0.00109305
	AGCT-G (5)	0.00110639		0.00110639	0.000608852	0.000497538	0.00135135		0.00135135	0.000719323	0.000632022	0.00122783		0.00122783	0.000503477	0.000724349	0.0021707		0.0021707	0.00115237	0.00101834	0.00172764		0.00172764	0.000768665	0.000958974	0.00186456		0.00186456	0.000800748	0.00106381
	AGTA (5)	0.000486129		0.000486129	0.000186936	0.000299192	0.000532247		0.000532247	0.00021546	0.000316787	0.000607689		0.000607689	0.000180482	0.000427207	0.000726204		0.000726204	0.000259955	0.000466249	0.000775356		0.000775356	0.000278399	0.000496957	0.000754385		0.000754385	0.00021845	0.000535935
	AGTT (3)	0.000491821		0.000491821	0.000160211	0.00033161	0.000602144		0.000602144	0.000233119	0.000369025	0.000579637		0.000579637	0.000130082	0.000449555	0.000772198		0.000772198	0.000231657	0.000540541	0.00077535		0.00077535	0.000226865	0.000548485	0.000787037		0.000787037	0.000221615	0.000565421
	GGCA (1)	0.000653361		0.000653361	0.000273755	0.000379606	0.000798397		0.000798397	0.000432333	0.000366063	0.000760122		0.000760122	0.000330663	0.000429459	0.000918092		0.000918092	0.000390056	0.000528035	0.000843798		0.000843798	0.000330824	0.000512974	0.000950582		0.000950582	0.000463409	0.000487173
	GGCT (6)	0.000903762		0.000903762	0.000443159	0.000460603	0.000845744		0.000845744	0.000377653	0.000468091	0.00100934		0.00100934	0.000372325	0.000637013	0.00152637		0.00152637	0.00057667	0.000949701	0.00134577		0.00134577	0.000519924	0.000825851	0.00154251		0.00154251	0.000561532	0.000980979
	GGTA (3)	0.00079449		0.00079449	0.00032982	0.00046467	0.000899074		0.000899074	0.000381119	0.000517955	0.000894964		0.000894964	0.000285428	0.000609536	0.00115296		0.00115296	0.000461017	0.000691945	0.00113329		0.00113329	0.000403192	0.000730096	0.00133043		0.00133043	0.000450458	0.000879969
	GGTT (3)	0.000612139		0.000612139	0.00021327	0.000398869	0.000641271		0.000641271	0.00023802	0.000403251	0.000662806		0.000662806	0.000166698	0.000496109	0.000853243		0.000853243	0.000263009	0.000590233	0.000825724		0.000825724	0.000232545	0.000593179	0.000870217		0.000870217	0.000245443	0.000624774
